# Supplementary material for: Robertsite, Ca2MnIII 3O2(PO4)3·3H2O
Source: Acta Crystallogr Sect E Struct Rep Online. 2012 Sep 15;68(Pt 10):i74–5. doi: 10.1107/S160053681203735X (PMC3470121; doi:10.1107/S160053681203735X)
Supplement: Supplementary file 1 [file e-68-00i74-sup1.cif]

##############################################################################
#                                                                            #
# This CIF contains the data in a paper accepted for publication in          #
# Acta Crystallographica Section E. It conforms to the requirements of       #
# Notes for Authors for Acta Crystallographica Section E, and has been       #
# peer reviewed under the auspices of the IUCr Commission on Journals.       #
#                                                                            #
# Full details of the Crystallographic Information File format               #
# are given in the paper "The Crystallographic Information File (CIF):       #
# a New Standard Archive File for Crystallography" by S. R. Hall, F. H.      #
# Allen and I. D. Brown [Acta Cryst. (1991), A47, 655-685].                  #
#                                                                            #
# The current version of the core CIF dictionary is obtainable from          #
# ftp://ftp.iucr.org/pub/cif_core.dic.                                       #
#                                                                            #
# Software is freely available for graphical display of the structure(s)     #
# in this CIF. For information consult the CIF software page                 #
# http://www.iucr.org/resources/cif/software.                                #
#                                                                            #
# This file may be used for bona fide research purposes within the           #
# scientific community so long as proper attribution is given to the journal # 
# article from which it was obtained.                                        #
#                                                                            #
##############################################################################
data_I
_audit_creation_method     SHELXL-97
_chemical_name_systematic
;
Dicalcium trimanganese dioxide tris(phosphate) trihydrate
;
_chemical_name_common     robertsite
_chemical_formula_moiety     'Ca2 Mn3 O14 P3, 3(H2 O)'
_chemical_formula_sum     'Ca2 H6 Mn3 O17 P3 '
_chemical_formula_structural     'Ca2 Mn3 O2 (P O4)3, 3(H2 O)'
_chemical_formula_iupac     'Ca2 Mn3 O2 (P O4)3, 3H2 O'
_chemical_formula_weight     615.94
_symmetry_cell_setting     monoclinic
_symmetry_space_group_name_H-M     'Aa '
_symmetry_space_group_name_Hall     'A -2ya'
loop_
    _symmetry_equiv_pos_as_xyz
    'x, y, z'
    'x+1/2, -y, z'
    'x, y+1/2, z+1/2'
    'x+1/2, -y+1/2, z+1/2'
_cell_length_a     17.3400(9)
_cell_length_b     19.4464(10)
_cell_length_c     11.2787(6)
_cell_angle_alpha     90.00
_cell_angle_beta     96.634(3)
_cell_angle_gamma     90.00
_cell_volume     3777.7(3)
_cell_formula_units_Z     12
_cell_measurement_reflns_used     5282
_cell_measurement_theta_min     2.365
_cell_measurement_theta_max     31.680
_cell_measurement_temperature     293(2)
_cell_special_details     pseudohexagonal
_exptl_crystal_description     'block'
_exptl_crystal_colour     brown
_exptl_crystal_size_max     0.07
_exptl_crystal_size_mid     0.06
_exptl_crystal_size_min     0.06
_exptl_crystal_density_diffrn     3.238
_exptl_crystal_density_meas     ?
_exptl_crystal_density_method     'not measured'
_exptl_crystal_F_000     3600
_exptl_absorpt_coefficient_mu     4.264
_exptl_absorpt_correction_type     multi-scan
_exptl_absorpt_process_details     '(<i>SADABS</i>; Bruker, 2004)'
_exptl_absorpt_correction_T_min     0.7545
_exptl_absorpt_correction_T_max     0.7839
_exptl_special_details
;
;
_diffrn_ambient_temperature     293(2)
_diffrn_radiation_type     MoK\a
_diffrn_radiation_wavelength     0.71073
_diffrn_radiation_source     'fine-focus sealed tube'
_diffrn_radiation_monochromator     graphite
_diffrn_measurement_device_type     'Bruker APEXII CCD area-detector'
_diffrn_measurement_method     '\f and \w scan'
_diffrn_detector_area_resol_mean     ?
_diffrn_reflns_number     28397
_diffrn_reflns_av_R_equivalents     0.0368
_diffrn_reflns_av_sigmaI/netI     0.0638
_diffrn_reflns_theta_min     2.09
_diffrn_reflns_theta_max     32.60
_diffrn_reflns_theta_full     32.60
_diffrn_measured_fraction_theta_max     0.996
_diffrn_measured_fraction_theta_full     0.996
_diffrn_reflns_limit_h_min     -26
_diffrn_reflns_limit_h_max     26
_diffrn_reflns_limit_k_min     -24
_diffrn_reflns_limit_k_max     29
_diffrn_reflns_limit_l_min     -17
_diffrn_reflns_limit_l_max     17
_diffrn_standards_number     0
_diffrn_standards_interval_count     .
_diffrn_standards_interval_time     .
_diffrn_standards_decay_%     ?
_refine_special_details
;
Refinement of <i>F^2^</i> against ALL reflections. The weighted <i>R</i>-factor
<i>wR</i> and goodness of fit <i>S</i> are based on <i>F^2^</i>, conventional
<i>R</i>-factors <i>R</i> are based on <i>F</i>, with <i>F</i> set to zero for
negative <i>F^2^</i>. The threshold expression of <i>F^2^</i> >
\s(<i>F^2^</i>) is used only for calculating <i>R</i>-factors(<i>gt</i>)
<i>etc</i>. and is not relevant to the choice of reflections for refinement.
<i>R</i>-factors based on <i>F^2^</i> are statistically about twice as large
as those based on <i>F</i>, and <i>R</i>- factors based on ALL data will be
even larger.
;
_reflns_number_total     12635
_reflns_number_gt     9678
_reflns_threshold_expression     I>2sigma(I)
_refine_ls_structure_factor_coef     Fsqd
_refine_ls_matrix_type     full
_refine_ls_R_factor_all     0.0688
_refine_ls_R_factor_gt     0.0449
_refine_ls_wR_factor_gt     0.0957
_refine_ls_wR_factor_ref     0.1066
_refine_ls_goodness_of_fit_ref     1.019
_refine_ls_restrained_S_all     1.019
_refine_ls_number_reflns     12635
_refine_ls_number_parameters     677
_refine_ls_number_restraints     2
_refine_ls_number_constraints     0
_refine_ls_hydrogen_treatment     ?
_refine_ls_weighting_scheme     calc
_refine_ls_weighting_details
         'calc w=1/[\s^2^(Fo^2^)+(0.0478P)^2^+0.0000P] where P=(Fo^2^+2Fc^2^)/3'
_atom_sites_solution_hydrogens     .
_atom_sites_solution_primary     direct
_atom_sites_solution_secondary     difmap
_refine_ls_shift/su_max     0.001
_refine_ls_shift/su_mean     0.000
_refine_diff_density_max     1.738
_refine_diff_density_min     -1.094
_refine_ls_extinction_method     none
_refine_ls_extinction_coef     ?
_refine_ls_abs_structure_details     'Flack (1983), 5755 Friedel pairs'
_refine_ls_abs_structure_Flack     0.676(18)
loop_
    _atom_type_symbol
    _atom_type_description
    _atom_type_scat_dispersion_real
    _atom_type_scat_dispersion_imag
    _atom_type_scat_source
    'O' 'O' 0.0106 0.0060
                         'International Tables Vol C Tables 4.2.6.8 and 6.1.1.4'
    'P' 'P' 0.1023 0.0942
                         'International Tables Vol C Tables 4.2.6.8 and 6.1.1.4'
    'Ca' 'Ca' 0.2262 0.3064
                         'International Tables Vol C Tables 4.2.6.8 and 6.1.1.4'
    'Mn' 'Mn' 0.3368 0.7283
                         'International Tables Vol C Tables 4.2.6.8 and 6.1.1.4'
_computing_data_collection     'APEX2 (Bruker, 2004)'
_computing_cell_refinement     'SAINT (Bruker, 2004)'
_computing_data_reduction     'SAINT (Bruker, 2004)'
_computing_structure_solution     'SHELXS97 (Sheldrick, 2008)'
_computing_structure_refinement     'SHELXL97 (Sheldrick, 2008)'
_computing_molecular_graphics     'XtalDraw (Downs & Hall-Wallace, 2003)'
_computing_publication_material     'publCIF (Westrip, 2010)'
loop_
    _atom_site_type_symbol
    _atom_site_label
    _atom_site_fract_x
    _atom_site_fract_y
    _atom_site_fract_z
    _atom_site_U_iso_or_equiv
    _atom_site_adp_type
    _atom_site_calc_flag
    _atom_site_refinement_flags
    _atom_site_occupancy
    _atom_site_symmetry_multiplicity
    _atom_site_disorder_assembly
    _atom_site_disorder_group
    Ca Ca1 0.58062(8) 0.03854(7) 0.82279(11) 0.0137(3) Uani d . 1 1 . .
    Ca Ca2 0.58141(8) 0.17089(7) 0.36808(11) 0.0124(3) Uani d . 1 1 . .
    Ca Ca3 0.57448(8) 0.37140(7) 0.83846(13) 0.0179(3) Uani d . 1 1 . .
    Ca Ca4 0.41585(9) 0.29044(7) 0.23054(12) 0.0119(3) Uani d . 1 1 . .
    Ca Ca5 0.41628(8) 0.49350(7) 0.68142(11) 0.0165(3) Uani d . 1 1 . .
    Ca Ca6 0.41167(8) 0.15870(8) 0.70426(13) 0.0227(3) Uani d . 1 1 . .
    Mn Mn1 0.25209(6) 0.46201(6) 0.50350(8) 0.0086(2) Uani d . 1 1 . .
    Mn Mn2 0.24576(6) 0.20322(5) 0.29198(8) 0.0083(2) Uani d . 1 1 . .
    Mn Mn3 0.24562(6) 0.22294(5) 0.79390(8) 0.00849(19) Uani d . 1 1 . .
    Mn Mn4 0.24453(7) 0.04194(5) 0.27166(8) 0.00814(19) Uani d . 1 1 . .
    Mn Mn5 0.24564(6) 0.05107(5) 0.76962(8) 0.00691(19) Uani d . 1 1 . .
    Mn Mn6 0.25012(6) 0.37523(5) 0.27271(8) 0.00717(19) Uani d . 1 1 . .
    Mn Mn7 0.25291(6) 0.38379(5) 0.77123(8) 0.00791(19) Uani d . 1 1 . .
    Mn Mn8 0.25065(6) 0.29440(5) 0.03965(7) 0.0095(2) Uani d . 1 1 . .
    Mn Mn9 0.23926(6) 0.12877(5) 0.53689(7) 0.0081(2) Uani d . 1 1 . .
    P P1 0.10655(11) 0.28822(8) 0.18234(14) 0.0097(3) Uani d . 1 1 . .
    P P2 0.10885(11) 0.46008(8) 0.64796(14) 0.0081(3) Uani d . 1 1 . .
    P P3 0.10188(10) 0.14070(8) 0.68711(14) 0.0076(3) Uani d . 1 1 . .
    P P4 0.39169(10) 0.46640(8) 0.35583(14) 0.0081(3) Uani d . 1 1 . .
    P P5 0.38516(11) 0.12096(8) 0.39767(15) 0.0090(3) Uani d . 1 1 . .
    P P6 0.39221(11) 0.30491(9) 0.89494(14) 0.0108(3) Uani d . 1 1 . .
    P P7 0.20597(11) 0.45712(8) 0.01054(14) 0.0089(3) Uani d . 1 1 . .
    P P8 0.28687(10) 0.12488(8) 0.04287(13) 0.0126(3) Uani d . 1 1 . .
    P P9 0.28811(10) 0.29252(8) 0.54105(14) 0.0127(3) Uani d . 1 1 . .
    O O1 0.0210(3) 0.2875(2) 0.1690(4) 0.0178(10) Uani d . 1 1 . .
    O O2 0.1379(3) 0.2231(2) 0.2543(4) 0.0135(10) Uani d . 1 1 . .
    O O3 0.1394(3) 0.3527(2) 0.2542(4) 0.0135(10) Uani d . 1 1 . .
    O O4 0.1381(3) 0.2862(2) 0.0600(4) 0.0132(10) Uani d . 1 1 . .
    O O5 0.0237(3) 0.4560(2) 0.6302(4) 0.0152(10) Uani d . 1 1 . .
    O O6 0.1364(3) 0.5263(2) 0.7164(4) 0.0131(10) Uani d . 1 1 . .
    O O7 0.1426(3) 0.3972(2) 0.7196(4) 0.0110(9) Uani d . 1 1 . .
    O O8 0.1411(3) 0.4594(2) 0.5248(4) 0.0135(10) Uani d . 1 1 . .
    O O9 0.0155(3) 0.1437(2) 0.6814(4) 0.0148(10) Uani d . 1 1 . .
    O O10 0.1370(3) 0.2045(2) 0.7596(4) 0.0134(10) Uani d . 1 1 . .
    O O11 0.1339(3) 0.0742(2) 0.7528(4) 0.0116(9) Uani d . 1 1 . .
    O O12 0.1277(3) 0.1421(2) 0.5601(4) 0.0112(9) Uani d . 1 1 . .
    O O13 0.4788(3) 0.4702(2) 0.3630(4) 0.0145(10) Uani d . 1 1 . .
    O O14 0.3614(3) 0.3989(2) 0.2923(4) 0.0090(9) Uani d . 1 1 . .
    O O15 0.3540(3) 0.5296(2) 0.2856(4) 0.0111(10) Uani d . 1 1 . .
    O O16 0.3643(3) 0.4666(2) 0.4812(4) 0.0124(9) Uani d . 1 1 . .
    O O17 0.4724(3) 0.1198(3) 0.4171(4) 0.0168(11) Uani d . 1 1 . .
    O O18 0.3551(3) 0.1868(2) 0.3275(4) 0.0082(9) Uani d . 1 1 . .
    O O19 0.3541(3) 0.0575(2) 0.3226(4) 0.0088(9) Uani d . 1 1 . .
    O O20 0.3502(3) 0.1198(2) 0.5191(4) 0.0124(10) Uani d . 1 1 . .
    O O21 0.4794(3) 0.3056(2) 0.9025(5) 0.0190(11) Uani d . 1 1 . .
    O O22 0.3572(3) 0.2402(2) 0.8253(4) 0.0114(9) Uani d . 1 1 . .
    O O23 0.3593(3) 0.3692(2) 0.8256(4) 0.0117(10) Uani d . 1 1 . .
    O O24 0.3642(3) 0.3047(2) 0.0216(4) 0.0157(10) Uani d . 1 1 . .
    O O25 0.1216(3) 0.4394(2) 0.9774(4) 0.0171(10) Uani d . 1 1 . .
    O O26 0.2491(3) 0.3998(2) 0.0859(4) 0.0129(10) Uani d . 1 1 . .
    O O27 0.2220(3) 0.5242(2) 0.0796(4) 0.0134(10) Uani d . 1 1 . .
    O O28 0.2486(3) 0.4628(2) 0.8960(4) 0.0152(10) Uani d . 1 1 . .
    O O29 0.3736(3) 0.1122(3) 0.0715(4) 0.0210(11) Uani d . 1 1 . .
    O O30 0.2470(3) 0.0691(2) 0.9604(4) 0.0141(9) Uani d . 1 1 . .
    O O31 0.2625(3) 0.1932(2) 0.9804(4) 0.0215(10) Uani d . 1 1 . .
    O O32 0.2460(3) 0.1243(2) 0.1567(4) 0.0168(9) Uani d . 1 1 . .
    O O33 0.3751(3) 0.2796(3) 0.5684(4) 0.0242(11) Uani d . 1 1 . .
    O O34 0.2656(3) 0.3556(2) 0.4631(4) 0.0167(10) Uani d . 1 1 . .
    O O35 0.2452(3) 0.2315(2) 0.4746(4) 0.0159(9) Uani d . 1 1 . .
    O O36 0.2496(3) 0.3018(2) 0.6558(4) 0.0156(9) Uani d . 1 1 . .
    O O37 0.2128(3) 0.1183(2) 0.3716(4) 0.0155(10) Uani d . 1 1 . .
    O O38 0.2705(3) 0.1411(2) 0.7083(4) 0.0094(9) Uani d . 1 1 . .
    O O39 0.2767(3) 0.2855(2) 0.2121(4) 0.0085(9) Uani d . 1 1 . .
    O O40 0.2210(3) 0.3076(2) 0.8749(4) 0.0123(9) Uani d . 1 1 . .
    O O41 0.2217(3) 0.4622(2) 0.3310(4) 0.0105(9) Uani d . 1 1 . .
    O O42 0.2790(3) 0.4644(2) 0.6681(4) 0.0144(10) Uani d . 1 1 . .
    O Ow1 0.4965(3) 0.2707(2) 0.4139(4) 0.0188(11) Uani d . 1 1 . .
    O Ow2 0.4817(3) 0.3812(2) 0.6588(4) 0.0243(13) Uani d . 1 1 . .
    O Ow3 0.4978(3) 0.0622(2) 0.6478(4) 0.0163(10) Uani d . 1 1 . .
    O Ow4 0.4916(3) 0.1935(2) 0.1817(4) 0.0175(11) Uani d . 1 1 . .
    O Ow5 0.5066(3) 0.4716(2) 0.8740(4) 0.0161(10) Uani d . 1 1 . .
    O Ow6 0.4881(4) 0.1223(2) 0.8902(4) 0.0232(12) Uani d . 1 1 . .
    O Ow7 0.4218(4) 0.4531(2) 0.0558(5) 0.0209(11) Uani d . 1 1 . .
    O Ow8 0.5761(4) 0.3807(3) 0.4894(5) 0.0324(14) Uani d . 1 1 . .
    O Ow9 0.5819(4) 0.2115(3) 0.0122(5) 0.0358(15) Uani d . 1 1 . .
loop_
    _atom_site_aniso_label
    _atom_site_aniso_U_11
    _atom_site_aniso_U_22
    _atom_site_aniso_U_33
    _atom_site_aniso_U_12
    _atom_site_aniso_U_13
    _atom_site_aniso_U_23
    Ca1 0.0091(6) 0.0167(6) 0.0148(6) -0.0031(5) -0.0010(5) 0.0005(5)
    Ca2 0.0095(6) 0.0146(6) 0.0129(5) 0.0000(5) 0.0001(5) -0.0005(5)
    Ca3 0.0098(6) 0.0196(6) 0.0236(6) 0.0037(5) -0.0009(5) -0.0084(5)
    Ca4 0.0088(6) 0.0119(6) 0.0145(6) 0.0011(5) -0.0008(5) -0.0008(5)
    Ca5 0.0086(6) 0.0254(7) 0.0155(6) -0.0027(5) 0.0013(5) -0.0090(5)
    Ca6 0.0070(6) 0.0360(8) 0.0246(7) -0.0014(6) 0.0000(5) -0.0201(6)
    Mn1 0.0078(5) 0.0103(4) 0.0073(4) -0.0007(4) -0.0009(3) -0.0002(3)
    Mn2 0.0077(5) 0.0054(4) 0.0113(4) -0.0002(4) -0.0012(4) 0.0006(3)
    Mn3 0.0076(5) 0.0058(4) 0.0116(4) 0.0015(4) -0.0010(4) -0.0019(4)
    Mn4 0.0079(5) 0.0077(4) 0.0084(4) -0.0001(4) -0.0003(3) 0.0004(4)
    Mn5 0.0075(5) 0.0058(4) 0.0075(4) 0.0007(4) 0.0010(3) 0.0000(3)
    Mn6 0.0065(5) 0.0060(4) 0.0087(4) 0.0008(4) -0.0002(3) -0.0004(3)
    Mn7 0.0084(5) 0.0066(4) 0.0084(4) 0.0005(4) -0.0005(3) -0.0013(3)
    Mn8 0.0098(5) 0.0082(5) 0.0092(4) 0.0021(3) -0.0038(4) -0.0029(3)
    Mn9 0.0075(5) 0.0077(4) 0.0090(4) -0.0006(3) -0.0002(3) 0.0016(3)
    P1 0.0081(8) 0.0072(7) 0.0131(7) -0.0006(6) -0.0024(6) 0.0020(6)
    P2 0.0069(7) 0.0096(7) 0.0073(6) -0.0018(6) -0.0011(5) 0.0006(5)
    P3 0.0061(7) 0.0058(7) 0.0107(6) 0.0007(5) 0.0003(6) -0.0006(5)
    P4 0.0067(7) 0.0086(7) 0.0086(6) 0.0009(6) -0.0007(5) -0.0009(5)
    P5 0.0086(8) 0.0060(7) 0.0120(7) -0.0002(6) -0.0001(6) 0.0007(6)
    P6 0.0093(8) 0.0103(7) 0.0122(7) 0.0023(6) -0.0015(6) -0.0047(6)
    P7 0.0105(9) 0.0081(7) 0.0081(6) -0.0008(6) 0.0012(6) -0.0008(6)
    P8 0.0108(8) 0.0156(8) 0.0112(7) -0.0001(6) -0.0004(6) -0.0038(6)
    P9 0.0098(8) 0.0152(7) 0.0125(7) -0.0012(6) -0.0005(6) 0.0020(6)
    O1 0.010(2) 0.014(2) 0.028(3) 0.0019(18) -0.0028(19) 0.0032(18)
    O2 0.013(2) 0.006(2) 0.021(2) 0.0005(17) -0.0004(19) 0.0025(16)
    O3 0.012(2) 0.006(2) 0.022(2) -0.0023(17) 0.0002(18) -0.0019(16)
    O4 0.009(2) 0.016(2) 0.014(2) -0.0021(17) -0.0033(17) 0.0022(16)
    O5 0.010(2) 0.017(2) 0.019(2) 0.0008(18) 0.0036(19) -0.0007(18)
    O6 0.013(3) 0.009(2) 0.016(2) 0.0003(17) -0.0028(18) 0.0007(16)
    O7 0.012(2) 0.0086(19) 0.0120(19) -0.0049(16) -0.0013(17) 0.0003(15)
    O8 0.009(2) 0.018(2) 0.012(2) -0.0045(17) -0.0041(17) -0.0030(16)
    O9 0.009(2) 0.014(2) 0.021(2) -0.0013(18) -0.0010(18) -0.0009(17)
    O10 0.010(2) 0.012(2) 0.018(2) 0.0022(17) 0.0026(18) -0.0027(16)
    O11 0.013(2) 0.008(2) 0.015(2) 0.0011(17) 0.0040(18) 0.0020(16)
    O12 0.007(2) 0.015(2) 0.0115(19) -0.0003(17) -0.0004(16) 0.0048(16)
    O13 0.006(2) 0.016(2) 0.022(2) -0.0022(17) 0.0015(18) -0.0011(17)
    O14 0.004(2) 0.011(2) 0.0118(19) 0.0009(16) -0.0015(16) -0.0052(15)
    O15 0.008(2) 0.011(2) 0.014(2) 0.0006(16) -0.0025(17) 0.0037(16)
    O16 0.013(2) 0.0106(19) 0.0125(19) 0.0006(16) -0.0018(17) 0.0000(16)
    O17 0.006(2) 0.022(3) 0.022(2) 0.0027(19) 0.0000(19) 0.0058(19)
    O18 0.006(2) 0.0079(19) 0.0111(18) -0.0001(16) 0.0010(16) 0.0026(15)
    O19 0.008(2) 0.0077(19) 0.0109(19) -0.0005(16) 0.0006(16) -0.0032(15)
    O20 0.014(2) 0.014(2) 0.0096(19) -0.0039(18) 0.0027(17) 0.0004(16)
    O21 0.007(2) 0.018(2) 0.031(3) 0.0003(18) -0.0004(19) -0.0054(19)
    O22 0.009(2) 0.010(2) 0.015(2) -0.0006(16) -0.0016(17) -0.0078(16)
    O23 0.010(2) 0.012(2) 0.0131(19) 0.0044(16) 0.0000(17) 0.0006(15)
    O24 0.020(3) 0.018(2) 0.0088(19) 0.0033(19) -0.0033(17) -0.0060(16)
    O25 0.016(3) 0.015(2) 0.021(2) -0.001(2) 0.003(2) -0.0009(18)
    O26 0.019(3) 0.011(2) 0.0078(19) 0.0009(19) -0.0038(18) -0.0015(17)
    O27 0.018(2) 0.009(2) 0.012(2) -0.0071(17) -0.0014(18) -0.0016(15)
    O28 0.019(3) 0.016(2) 0.011(2) -0.002(2) 0.0075(19) -0.0013(18)
    O29 0.008(2) 0.026(2) 0.027(3) 0.0065(19) -0.0070(19) -0.009(2)
    O30 0.014(2) 0.014(2) 0.014(2) -0.0024(17) 0.0003(17) -0.0057(16)
    O31 0.026(3) 0.016(2) 0.023(2) -0.0009(19) 0.002(2) 0.0011(19)
    O32 0.014(2) 0.023(2) 0.014(2) 0.0051(18) -0.0009(17) -0.0058(17)
    O33 0.010(2) 0.034(3) 0.027(3) 0.003(2) -0.005(2) -0.004(2)
    O34 0.027(3) 0.012(2) 0.0115(19) -0.0068(18) 0.0014(18) 0.0029(15)
    O35 0.014(2) 0.012(2) 0.021(2) -0.0047(17) 0.0007(18) 0.0015(17)
    O36 0.011(2) 0.018(2) 0.017(2) 0.0004(17) 0.0024(17) 0.0048(17)
    O37 0.013(2) 0.018(2) 0.014(2) -0.0048(18) -0.0029(18) 0.0045(17)
    O38 0.007(2) 0.0105(19) 0.0115(19) -0.0017(16) 0.0019(16) -0.0034(16)
    O39 0.009(2) 0.0048(17) 0.0112(18) -0.0014(15) -0.0012(16) -0.0004(15)
    O40 0.012(2) 0.010(2) 0.0134(19) 0.0045(17) -0.0019(17) -0.0073(16)
    O41 0.011(2) 0.0119(19) 0.0090(18) -0.0010(17) 0.0009(17) 0.0032(15)
    O42 0.008(2) 0.027(2) 0.0075(18) -0.0011(18) -0.0023(17) -0.0029(17)
    Ow1 0.027(3) 0.014(2) 0.014(2) 0.004(2) -0.004(2) -0.0036(18)
    Ow2 0.027(3) 0.019(2) 0.025(2) 0.002(2) -0.004(2) -0.0063(19)
    Ow3 0.018(2) 0.017(2) 0.012(2) -0.001(2) -0.0034(18) -0.0009(18)
    Ow4 0.022(3) 0.015(2) 0.014(2) 0.003(2) -0.0015(19) -0.0037(17)
    Ow5 0.019(3) 0.014(2) 0.016(2) 0.001(2) 0.0055(19) -0.0038(17)
    Ow6 0.032(3) 0.021(3) 0.017(2) 0.001(2) 0.004(2) -0.0049(19)
    Ow7 0.026(3) 0.014(2) 0.024(2) -0.005(2) 0.008(2) -0.0063(19)
    Ow8 0.038(4) 0.028(3) 0.030(3) -0.011(2) 0.004(3) -0.008(2)
    Ow9 0.048(4) 0.026(3) 0.036(3) -0.018(3) 0.014(3) -0.010(2)
_geom_special_details
;
All e.s.d.'s (except the e.s.d. in the dihedral angle between two l.s. planes)
are estimated using the full covariance matrix. The cell e.s.d.'s are taken
into account individually in the estimation of e.s.d.'s in distances, angles
and torsion angles; correlations between e.s.d.'s in cell parameters are only
used when they are defined by crystal symmetry. An approximate (isotropic)
treatment of cell e.s.d.'s is used for estimating e.s.d.'s involving l.s.
planes.
;
loop_
    _geom_bond_atom_site_label_1
    _geom_bond_atom_site_label_2
    _geom_bond_site_symmetry_2
    _geom_bond_distance
    _geom_bond_publ_flag
    Ca1 O13 3_545 2.296(5) ?
    Ca1 Ow3 . 2.348(5) ?
    Ca1 O8 4 2.396(5) ?
    Ca1 O41 4 2.437(5) ?
    Ca1 Ow6 . 2.467(6) ?
    Ca1 O3 4 2.508(5) ?
    Ca1 O11 2 2.540(5) ?
    Ca2 O17 . 2.261(5) ?
    Ca2 O4 4 2.420(5) ?
    Ca2 O40 4_554 2.449(5) ?
    Ca2 O7 4_554 2.469(5) ?
    Ca2 Ow4 . 2.507(5) ?
    Ca2 Ow1 . 2.525(5) ?
    Ca2 O25 4_554 2.531(5) ?
    Ca3 O21 . 2.270(5) ?
    Ca3 Ow5 . 2.335(5) ?
    Ca3 O37 4 2.393(6) ?
    Ca3 O2 4 2.394(5) ?
    Ca3 Ow2 . 2.445(5) ?
    Ca3 O12 4 2.576(4) ?
    Ca3 O6 2_565 2.710(5) ?
    Ca3 Mn2 4 3.4002(18) ?
    Ca3 Mn9 4 3.4199(17) ?
    Ca3 P6 . 3.540(2) ?
    Ca3 Mn4 4 3.5519(19) ?
    Ca3 Ca5 . 3.896(2) ?
    Ca4 O9 4_554 2.271(6) ?
    Ca4 Ow1 . 2.389(5) ?
    Ca4 Ow4 . 2.398(5) ?
    Ca4 O39 . 2.400(5) ?
    Ca4 O24 . 2.438(5) ?
    Ca4 O14 . 2.444(5) ?
    Ca4 O18 . 2.575(5) ?
    Ca5 O5 2_565 2.240(5) ?
    Ca5 O19 3 2.375(5) ?
    Ca5 O16 . 2.391(5) ?
    Ca5 O42 . 2.434(5) ?
    Ca5 Ow2 . 2.488(5) ?
    Ca5 Ow5 . 2.562(5) ?
    Ca5 O29 3 2.684(5) ?
    Ca6 O1 4 2.241(5) ?
    Ca6 O20 . 2.357(5) ?
    Ca6 O22 . 2.359(5) ?
    Ca6 Ow6 . 2.452(5) ?
    Ca6 O38 . 2.478(5) ?
    Ca6 Ow3 . 2.526(5) ?
    Ca6 O33 . 2.838(5) ?
    Ca6 O15 3_545 2.892(5) ?
    Mn1 O42 . 1.862(4) ?
    Mn1 O41 . 1.956(4) ?
    Mn1 O8 . 1.967(5) ?
    Mn1 O16 . 1.992(5) ?
    Mn1 O34 . 2.137(4) ?
    Mn1 O30 3_554 2.138(4) ?
    Mn2 O2 . 1.909(5) ?
    Mn2 O18 . 1.919(5) ?
    Mn2 O39 . 1.942(4) ?
    Mn2 O37 . 1.994(5) ?
    Mn2 O35 . 2.133(5) ?
    Mn2 O32 . 2.164(4) ?
    Mn3 O10 . 1.913(5) ?
    Mn3 O38 . 1.936(4) ?
    Mn3 O40 . 1.954(4) ?
    Mn3 O22 . 1.956(5) ?
    Mn3 O31 . 2.168(5) ?
    Mn3 O36 . 2.192(4) ?
    Mn4 O6 3_544 1.931(5) ?
    Mn4 O19 . 1.944(5) ?
    Mn4 O37 . 1.981(5) ?
    Mn4 O42 3_544 2.038(5) ?
    Mn4 O32 . 2.062(5) ?
    Mn4 O28 3_544 2.079(5) ?
    Mn5 O15 3_545 1.913(5) ?
    Mn5 O41 3_545 1.924(4) ?
    Mn5 O38 . 1.949(4) ?
    Mn5 O11 . 1.976(5) ?
    Mn5 O30 . 2.178(4) ?
    Mn5 O27 3_545 2.199(5) ?
    Mn6 O41 . 1.901(5) ?
    Mn6 O39 . 1.949(4) ?
    Mn6 O3 . 1.957(5) ?
    Mn6 O14 . 1.971(5) ?
    Mn6 O26 . 2.158(5) ?
    Mn6 O34 . 2.166(4) ?
    Mn7 O23 . 1.898(5) ?
    Mn7 O7 . 1.952(5) ?
    Mn7 O40 . 2.004(5) ?
    Mn7 O42 . 2.034(5) ?
    Mn7 O36 . 2.055(4) ?
    Mn7 O28 . 2.090(5) ?
    Mn8 O40 1_554 1.888(4) ?
    Mn8 O39 . 1.953(4) ?
    Mn8 O4 . 1.997(5) ?
    Mn8 O24 . 2.013(5) ?
    Mn8 O31 1_554 2.096(5) ?
    Mn8 O26 . 2.116(5) ?
    Mn9 O37 . 1.878(4) ?
    Mn9 O38 . 1.961(4) ?
    Mn9 O20 . 1.964(5) ?
    Mn9 O12 . 1.999(5) ?
    Mn9 O27 3_545 2.119(4) ?
    Mn9 O35 . 2.125(4) ?
    P1 O1 . 1.474(6) ?
    P1 O4 . 1.542(5) ?
    P1 O3 . 1.565(5) ?
    P1 O2 . 1.567(5) ?
    P2 O5 . 1.469(6) ?
    P2 O7 . 1.542(5) ?
    P2 O6 . 1.549(5) ?
    P2 O8 . 1.557(5) ?
    P3 O9 . 1.492(6) ?
    P3 O12 . 1.549(5) ?
    P3 O11 . 1.561(5) ?
    P3 O10 . 1.570(5) ?
    P4 O13 . 1.506(6) ?
    P4 O16 . 1.542(5) ?
    P4 O14 . 1.558(5) ?
    P4 O15 . 1.563(5) ?
    P5 O17 . 1.503(5) ?
    P5 O19 . 1.558(5) ?
    P5 O20 . 1.561(5) ?
    P5 O18 . 1.563(5) ?
    P6 O21 . 1.505(5) ?
    P6 O23 . 1.547(5) ?
    P6 O24 1_556 1.561(5) ?
    P6 O22 . 1.568(5) ?
    P7 O25 1_554 1.507(6) ?
    P7 O27 . 1.528(5) ?
    P7 O26 . 1.542(5) ?
    P7 O28 1_554 1.564(5) ?
    P8 O29 . 1.521(5) ?
    P8 O32 . 1.537(5) ?
    P8 O30 1_554 1.540(4) ?
    P8 O31 1_554 1.540(5) ?
    P9 O33 . 1.525(5) ?
    P9 O34 . 1.534(4) ?
    P9 O36 . 1.534(5) ?
    P9 O35 . 1.547(4) ?
loop_
    _geom_angle_atom_site_label_1
    _geom_angle_atom_site_label_2
    _geom_angle_atom_site_label_3
    _geom_angle_site_symmetry_1
    _geom_angle_site_symmetry_3
    _geom_angle
    _geom_angle_publ_flag
    O42 Mn1 O41 . . 178.1(2) ?
    O42 Mn1 O8 . . 90.9(2) ?
    O41 Mn1 O8 . . 88.1(2) ?
    O42 Mn1 O16 . . 89.4(2) ?
    O41 Mn1 O16 . . 91.7(2) ?
    O8 Mn1 O16 . . 178.9(2) ?
    O42 Mn1 O34 . . 102.50(19) ?
    O41 Mn1 O34 . . 79.25(17) ?
    O8 Mn1 O34 . . 97.7(2) ?
    O16 Mn1 O34 . . 83.30(19) ?
    O42 Mn1 O30 . 3_554 101.58(19) ?
    O41 Mn1 O30 . 3_554 76.85(17) ?
    O8 Mn1 O30 . 3_554 92.17(19) ?
    O16 Mn1 O30 . 3_554 86.73(18) ?
    O34 Mn1 O30 . 3_554 153.77(17) ?
    O2 Mn2 O18 . . 177.7(2) ?
    O2 Mn2 O39 . . 92.6(2) ?
    O18 Mn2 O39 . . 85.1(2) ?
    O2 Mn2 O37 . . 86.8(2) ?
    O18 Mn2 O37 . . 95.5(2) ?
    O39 Mn2 O37 . . 179.1(2) ?
    O2 Mn2 O35 . . 92.82(19) ?
    O18 Mn2 O35 . . 87.48(18) ?
    O39 Mn2 O35 . . 105.53(17) ?
    O37 Mn2 O35 . . 75.24(17) ?
    O2 Mn2 O32 . . 93.90(19) ?
    O18 Mn2 O32 . . 86.98(18) ?
    O39 Mn2 O32 . . 103.55(18) ?
    O37 Mn2 O32 . . 75.77(18) ?
    O35 Mn2 O32 . . 149.79(17) ?
    O10 Mn3 O38 . . 90.9(2) ?
    O10 Mn3 O40 . . 89.4(2) ?
    O38 Mn3 O40 . . 177.80(19) ?
    O10 Mn3 O22 . . 178.4(2) ?
    O38 Mn3 O22 . . 87.6(2) ?
    O40 Mn3 O22 . . 92.1(2) ?
    O10 Mn3 O31 . . 99.5(2) ?
    O38 Mn3 O31 . . 104.59(18) ?
    O40 Mn3 O31 . . 77.50(18) ?
    O22 Mn3 O31 . . 81.37(19) ?
    O10 Mn3 O36 . . 95.68(18) ?
    O38 Mn3 O36 . . 101.16(17) ?
    O40 Mn3 O36 . . 76.65(17) ?
    O22 Mn3 O36 . . 84.06(18) ?
    O31 Mn3 O36 . . 149.72(17) ?
    O6 Mn4 O19 3_544 . 178.4(2) ?
    O6 Mn4 O37 3_544 . 88.8(2) ?
    O19 Mn4 O37 . . 92.4(2) ?
    O6 Mn4 O42 3_544 3_544 92.1(2) ?
    O19 Mn4 O42 . 3_544 86.7(2) ?
    O37 Mn4 O42 . 3_544 178.9(2) ?
    O6 Mn4 O32 3_544 . 90.06(19) ?
    O19 Mn4 O32 . . 89.03(19) ?
    O37 Mn4 O32 . . 78.44(18) ?
    O42 Mn4 O32 3_544 . 100.86(18) ?
    O6 Mn4 O28 3_544 3_544 93.3(2) ?
    O19 Mn4 O28 . 3_544 87.7(2) ?
    O37 Mn4 O28 . 3_544 99.29(19) ?
    O42 Mn4 O28 3_544 3_544 81.34(18) ?
    O32 Mn4 O28 . 3_544 175.9(2) ?
    O15 Mn5 O41 3_545 3_545 91.2(2) ?
    O15 Mn5 O38 3_545 . 88.6(2) ?
    O41 Mn5 O38 3_545 . 179.6(3) ?
    O15 Mn5 O11 3_545 . 179.5(2) ?
    O41 Mn5 O11 3_545 . 89.4(2) ?
    O38 Mn5 O11 . . 90.9(2) ?
    O15 Mn5 O30 3_545 . 92.51(18) ?
    O41 Mn5 O30 3_545 . 76.54(17) ?
    O38 Mn5 O30 . . 103.22(17) ?
    O11 Mn5 O30 . . 87.52(18) ?
    O15 Mn5 O27 3_545 3_545 96.3(2) ?
    O41 Mn5 O27 3_545 3_545 96.52(17) ?
    O38 Mn5 O27 . 3_545 83.76(17) ?
    O11 Mn5 O27 . 3_545 83.68(19) ?
    O30 Mn5 O27 . 3_545 168.88(19) ?
    O41 Mn6 O39 . . 178.6(3) ?
    O41 Mn6 O3 . . 86.9(2) ?
    O39 Mn6 O3 . . 91.8(2) ?
    O41 Mn6 O14 . . 92.5(2) ?
    O39 Mn6 O14 . . 88.88(19) ?
    O3 Mn6 O14 . . 179.3(2) ?
    O41 Mn6 O26 . . 99.65(18) ?
    O39 Mn6 O26 . . 80.28(17) ?
    O3 Mn6 O26 . . 92.8(2) ?
    O14 Mn6 O26 . . 87.44(19) ?
    O41 Mn6 O34 . . 79.70(17) ?
    O39 Mn6 O34 . . 100.54(17) ?
    O3 Mn6 O34 . . 94.25(19) ?
    O14 Mn6 O34 . . 85.51(19) ?
    O26 Mn6 O34 . . 172.9(2) ?
    O23 Mn7 O7 . . 178.2(2) ?
    O23 Mn7 O40 . . 91.4(2) ?
    O7 Mn7 O40 . . 86.90(19) ?
    O23 Mn7 O42 . . 91.6(2) ?
    O7 Mn7 O42 . . 90.1(2) ?
    O40 Mn7 O42 . . 176.3(2) ?
    O23 Mn7 O36 . . 92.47(19) ?
    O7 Mn7 O36 . . 87.76(18) ?
    O40 Mn7 O36 . . 78.86(17) ?
    O42 Mn7 O36 . . 103.18(18) ?
    O23 Mn7 O28 . . 90.1(2) ?
    O7 Mn7 O28 . . 89.6(2) ?
    O40 Mn7 O28 . . 96.68(18) ?
    O42 Mn7 O28 . . 81.14(17) ?
    O36 Mn7 O28 . . 174.9(2) ?
    O40 Mn8 O39 1_554 . 176.3(2) ?
    O40 Mn8 O4 1_554 . 88.0(2) ?
    O39 Mn8 O4 . . 89.7(2) ?
    O40 Mn8 O24 1_554 . 92.6(2) ?
    O39 Mn8 O24 . . 89.62(19) ?
    O4 Mn8 O24 . . 178.60(19) ?
    O40 Mn8 O31 1_554 1_554 80.77(18) ?
    O39 Mn8 O31 . 1_554 102.39(18) ?
    O4 Mn8 O31 . 1_554 95.48(19) ?
    O24 Mn8 O31 . 1_554 85.9(2) ?
    O40 Mn8 O26 1_554 . 95.79(18) ?
    O39 Mn8 O26 . . 81.27(17) ?
    O4 Mn8 O26 . . 90.5(2) ?
    O24 Mn8 O26 . . 88.2(2) ?
    O31 Mn8 O26 1_554 . 173.0(2) ?
    O37 Mn9 O38 . . 177.9(2) ?
    O37 Mn9 O20 . . 91.1(2) ?
    O38 Mn9 O20 . . 87.09(19) ?
    O37 Mn9 O12 . . 90.9(2) ?
    O38 Mn9 O12 . . 90.9(2) ?
    O20 Mn9 O12 . . 177.1(2) ?
    O37 Mn9 O27 . 3_545 95.57(19) ?
    O38 Mn9 O27 . 3_545 85.62(17) ?
    O20 Mn9 O27 . 3_545 95.9(2) ?
    O12 Mn9 O27 . 3_545 86.0(2) ?
    O37 Mn9 O35 . . 77.82(18) ?
    O38 Mn9 O35 . . 101.11(18) ?
    O20 Mn9 O35 . . 87.99(19) ?
    O12 Mn9 O35 . . 90.35(18) ?
    O27 Mn9 O35 3_545 . 172.40(18) ?
    O1 P1 O4 . . 111.4(3) ?
    O1 P1 O3 . . 111.3(3) ?
    O4 P1 O3 . . 109.8(3) ?
    O1 P1 O2 . . 109.3(3) ?
    O4 P1 O2 . . 107.8(3) ?
    O3 P1 O2 . . 107.2(3) ?
    O5 P2 O7 . . 110.0(3) ?
    O5 P2 O6 . . 111.1(3) ?
    O7 P2 O6 . . 108.7(3) ?
    O5 P2 O8 . . 109.7(3) ?
    O7 P2 O8 . . 107.9(3) ?
    O6 P2 O8 . . 109.3(3) ?
    O9 P3 O12 . . 110.8(3) ?
    O9 P3 O11 . . 110.7(3) ?
    O12 P3 O11 . . 109.1(3) ?
    O9 P3 O10 . . 108.5(3) ?
    O12 P3 O10 . . 109.4(3) ?
    O11 P3 O10 . . 108.2(3) ?
    O13 P4 O16 . . 111.3(3) ?
    O13 P4 O14 . . 110.4(3) ?
    O16 P4 O14 . . 107.5(3) ?
    O13 P4 O15 . . 110.4(3) ?
    O16 P4 O15 . . 107.9(3) ?
    O14 P4 O15 . . 109.3(3) ?
    O17 P5 O19 . . 110.2(3) ?
    O17 P5 O20 . . 111.0(3) ?
    O19 P5 O20 . . 108.7(3) ?
    O17 P5 O18 . . 110.9(3) ?
    O19 P5 O18 . . 107.5(3) ?
    O20 P5 O18 . . 108.4(3) ?
    O21 P6 O23 . . 109.3(3) ?
    O21 P6 O24 . 1_556 111.4(3) ?
    O23 P6 O24 . 1_556 109.2(3) ?
    O21 P6 O22 . . 111.3(3) ?
    O23 P6 O22 . . 107.3(3) ?
    O24 P6 O22 1_556 . 108.2(3) ?
    O25 P7 O27 1_554 . 115.8(3) ?
    O25 P7 O26 1_554 . 111.5(3) ?
    O27 P7 O26 . . 106.8(3) ?
    O25 P7 O28 1_554 1_554 110.4(3) ?
    O27 P7 O28 . 1_554 106.6(3) ?
    O26 P7 O28 . 1_554 105.1(3) ?
    O29 P8 O32 . . 111.2(3) ?
    O29 P8 O30 . 1_554 112.2(3) ?
    O32 P8 O30 . 1_554 106.3(3) ?
    O29 P8 O31 . 1_554 116.7(3) ?
    O32 P8 O31 . 1_554 105.1(3) ?
    O30 P8 O31 1_554 1_554 104.6(3) ?
    O33 P9 O34 . . 115.3(3) ?
    O33 P9 O36 . . 111.4(3) ?
    O34 P9 O36 . . 106.5(3) ?
    O33 P9 O35 . . 112.4(3) ?
    O34 P9 O35 . . 105.0(2) ?
    O36 P9 O35 . . 105.5(3) ?
loop_
    _geom_hbond_atom_site_label_D
    _geom_hbond_atom_site_label_H
    _geom_hbond_atom_site_label_A
    _geom_hbond_site_symmetry_A
    _geom_hbond_distance_DH
    _geom_hbond_distance_HA
    _geom_hbond_distance_DA
    _geom_hbond_angle_DHA
    Ow1 . O17 . . . 2.964(7) .
    Ow1 . O33 . . . 2.889(8) .
    Ow2 . O33 . . . 2.815(7) .
    Ow2 . Ow8 . . . 2.655(8) .
    Ow3 . O1 4 . . 2.957(4) .
    Ow3 . O17 . . . 2.821(6) .
    Ow4 . O29 . . . 2.764(7) .
    Ow4 . Ow9 . . . 2.631(8) .
    Ow5 . Ow7 1_556 . . 2.682(8) .
    Ow5 . O25 2_565 . . 2.792(7) .
    Ow6 . O13 3_545 . . 2.977(6) .
    Ow6 . Ow9 1_556 . . 2.651(7) .
    Ow7 . O9 4_554 . . 2.768(7) .
    Ow7 . Ow3 3_554 . . 2.645(7) .
    Ow8 . O13 . . . 2.710(8) .
    Ow8 . Ow1 . . . 2.635(7) .
    Ow9 . O12 4_554 . . 2.989(7) .
    Ow9 . O21 1_554 . . 2.743(8) .
data_global
_journal_date_recd_electronic     2012-08-13
_journal_date_accepted     2012-08-30
_journal_name_full     'Acta Crystallographica, Section E'
_journal_year     2012
_journal_volume     68
_journal_issue     10
_journal_page_first     i74
_journal_page_last     i75
_journal_paper_category     QI
_journal_paper_doi     10.1107/S160053681203735X
_journal_coeditor_code     WM2672
_publ_contact_author_name     'Marcelo B. Andrade'
_publ_contact_author_address
;
Department of Geosciences
Gould-Simpson Building
University of Arizona
1040 E. 4th Street
Tucson, AZ 85721-0077
USA
;
_publ_contact_author_email     'mabadean@terra.com.br'
_publ_contact_author_fax     '520-621-2672'
_publ_contact_author_phone     '520-621-9993'
_publ_section_title
;
Robertsite, Ca~2~Mn^III^~3~O~2~(PO~4~)~3~.3H~2~O
;
loop_
    _publ_author_name
    _publ_author_address
    'Marcelo B. Andrade'
;
Department of Geosciences,
University of Arizona,
1040 E. 4th Street,
Tucson, Arizona 85721-0077, USA
;
    'Morrison, Shaunna M.'
;
Department of Geosciences,
University of Arizona,
1040 E. 4th Street,
Tucson, Arizona 85721-0077, USA
;
    'Di Domizio, Adrien J.'
;
Department of Geosciences,
University of Arizona,
1040 E. 4th Street,
Tucson, Arizona 85721-0077, USA
;
    'Feinglos, Mark N.'
;
Duke University Medical Center,
Box 3921,
Durham, North Carolina 27710, USA
;
    'Downs, Robert T.'
;
Department of Geosciences,
University of Arizona,
1040 E. 4th Street,
Tucson, Arizona 85721-0077, USA
;
