# Supplementary material for: Robertsite, Ca2MnIII 3O2(PO4)3·3H2O
Source: Acta Crystallogr Sect E Struct Rep Online. 2012 Sep 15;68(Pt 10):i74–5. doi: 10.1107/S160053681203735X (PMC3470121; doi:10.1107/S160053681203735X)
Supplement: Supplementary file 2 [file e-68-00i74-Isup2.hkl]

# 
# h,k,l, Fc-squared, Fo-squared, sigma(Fo-squared) and status flag 
# 
data_I
_shelx_title ' rob1 in Aa' 
_shelx_refln_list_code          4 
_shelx_F_calc_maximum     1165.27 
_exptl_crystal_F_000      3600.00 
_reflns_d_resolution_high  0.6595 
 
loop_ 
 _symmetry_equiv_pos_as_xyz 
 'x, y, z' 
 'x+1/2, -y, z' 
 'x, y+1/2, z+1/2' 
 'x+1/2, -y+1/2, z+1/2' 
 
_cell_length_a    17.3400 
_cell_length_b    19.4464 
_cell_length_c    11.2787 
_cell_angle_alpha  90.000 
_cell_angle_beta   96.634 
_cell_angle_gamma  90.000 
 
_shelx_F_squared_multiplier     1.000 
 
loop_ 
 _refln_index_h 
 _refln_index_k 
 _refln_index_l 
 _refln_F_squared_calc 
 _refln_F_squared_meas 
 _refln_F_squared_sigma 
 _refln_observed_status 
   1   1 -17     4893.67     4564.54   1470.21 o 
   2   1 -17      856.04     1278.01    883.61 o 
   3   1 -17     2673.32     3857.24    723.66 o 
   4   1 -17     4980.67     3489.90    719.26 o 
   5   1 -17      527.01     1667.76    624.74 o 
   3   3 -17     1516.08     1463.88    640.30 o 
  -6   0 -16     1456.63     1381.11    935.59 o 
  -4   0 -16    11697.46    12875.50   1529.62 o 
  -2   0 -16    10075.91     9519.26   1366.26 o 
   0   0 -16    10357.55    13350.72   1514.76 o 
   2   0 -16    29597.01    32864.45   2019.69 o 
   4   0 -16    13101.97    13365.57   1470.21 o 
   6   0 -16    16577.48    17909.87   1663.27 o 
   8   0 -16    30139.34    28632.03   1900.88 o 
  10   0 -16    13230.46    12400.28   1455.36 o 
  -6   2 -16     9220.96     9258.71   1314.28 o 
  -5   2 -16     1644.89      759.73    597.45 o 
  -4   2 -16    16577.55    16960.44   1202.90 o 
  -3   2 -16     8317.79     8795.27    937.68 o 
  -2   2 -16    32321.13    31526.65   1752.38 o 
  -1   2 -16     2291.61     1674.14    646.00 o 
   0   2 -16    16150.23    15397.50   1139.32 o 
   1   2 -16     1775.71     3259.89   1366.26 o 
   2   2 -16     6092.38     6952.44    832.40 o 
   3   2 -16     5733.35     6537.18    824.28 o 
   4   2 -16    26108.59    28272.20   1392.37 o 
   5   2 -16     6376.85     5958.97    876.19 o 
   6   2 -16    17666.50    20739.06   1589.02 o 
   7   2 -16     4160.96     4324.93    720.92 o 
   8   2 -16     5597.30     5598.11    760.83 o 
   9   2 -16     2961.95     4281.75    965.29 o 
  10   2 -16     3963.70     3503.27    707.36 o 
  11   2 -16     2328.29     1879.32    603.19 o 
  -5   4 -16     1294.34     1911.30    883.61 o 
  -4   4 -16     1288.69     1486.87    642.68 o 
  -3   4 -16     6384.94     6646.74    861.08 o 
  -2   4 -16     8319.64     9620.61    939.79 o 
  -1   4 -16     6560.05     5472.82    792.77 o 
   0   4 -16     5871.35     6365.49    815.85 o 
   1   4 -16     3294.17     2731.23    661.80 o 
   2   4 -16     1937.13     1745.26    683.13 o 
   3   4 -16     5062.51     4932.01    759.96 o 
   4   4 -16     4032.31     4594.83    729.31 o 
   5   4 -16     7111.72     6957.58    813.37 o 
   6   4 -16     3959.91     5077.03    749.44 o 
   7   4 -16     3471.46     3701.24    690.92 o 
   8   4 -16     5283.42     4001.52    702.63 o 
   9   4 -16    12710.25    12241.24    991.97 o 
  10   4 -16     1957.84     1595.38    623.16 o 
  11   4 -16     2629.14     4366.09   1054.40 o 
  -4   6 -16      504.43      693.95    742.53 o 
  -3   6 -16    13751.87    13956.36   1112.96 o 
  -2   6 -16      612.57      817.87    623.73 o 
  -1   6 -16    14565.11    15545.07   2569.16 o 
   0   6 -16     1843.67     1522.19    619.56 o 
   1   6 -16      949.97      742.81    566.76 o 
   2   6 -16      157.55      251.60    987.57 o 
   3   6 -16     3184.08     3471.34    687.27 o 
   4   6 -16      230.29     -210.66    505.33 o 
   5   6 -16     6494.61     6405.49    780.04 o 
   6   6 -16     1117.33      161.71   1084.10 o 
   7   6 -16      798.17      727.68    846.49 o 
   8   6 -16      219.05      -89.10    787.08 o 
   9   6 -16     1502.72      861.34    891.04 o 
  10   6 -16      524.79      148.51    846.49 o 
  -2   8 -16     1018.85     2041.96    651.06 o 
  -1   8 -16     8667.97     9018.84    932.43 o 
   0   8 -16     1416.29     2327.41    672.38 o 
   1   8 -16     2664.43     2825.76    666.25 o 
   2   8 -16      499.38      549.47    876.19 o 
   3   8 -16     3502.83     4262.13   1054.40 o 
   4   8 -16      422.15      415.82    831.64 o 
   5   8 -16     8869.35     9504.41   1366.26 o 
   6   8 -16      169.86     1678.12    905.89 o 
   7   8 -16     2663.70     3148.33    994.99 o 
   8   8 -16       29.61      237.61    801.93 o 
   1  10 -16     2981.76     4663.10   1128.65 o 
   2  10 -16     4254.85     3950.27   1158.35 o 
   3  10 -16     5612.33     5554.14   1158.35 o 
   4  10 -16     3294.35     3786.91   1084.10 o 
   5  10 -16    10013.87    11048.87   1455.36 o 
  -9   1 -15      623.72     -104.70    524.73 o 
  -8   1 -15    10874.48    11007.16   1024.69 o 
  -7   1 -15     2330.32     3598.94    734.17 o 
  -6   1 -15     2035.19      612.49    582.17 o 
  -5   1 -15     2613.08     3279.52    656.25 o 
  -4   1 -15      988.31      856.03    587.77 o 
  -3   1 -15       48.54     -314.29    514.23 o 
  -2   1 -15    17069.25    17403.69   1139.32 o 
  -1   1 -15     2438.01     2649.42    868.76 o 
   0   1 -15      391.15      137.02    508.57 o 
   1   1 -15     2651.44     1380.97    561.14 o 
   2   1 -15    12445.51    10826.29    933.88 o 
   3   1 -15      659.87      683.13    535.55 o 
   4   1 -15     1302.69     1603.73    561.73 o 
   5   1 -15     1450.88     1612.33    561.73 o 
   6   1 -15    14069.40    13756.67   1633.57 o 
   7   1 -15     3999.68     5216.32    853.91 o 
   8   1 -15     1526.89     1347.51    540.72 o 
   9   1 -15      140.05     -454.53    454.53 o 
  10   1 -15     1935.14      927.52    540.11 o 
  11   1 -15     1094.95      807.45    550.63 o 
  12   1 -15     1489.79     1136.07    567.05 o 
  13   1 -15     6373.49     5972.30    744.68 o 
  14   1 -15     6747.45     7580.99    839.29 o 
  15   1 -15      847.39     1079.89    592.68 o 
  -9   3 -15      991.40     2519.95   1737.52 o 
  -8   3 -15      418.31      319.36    987.57 o 
  -7   3 -15      428.49      260.77    571.65 o 
  -6   3 -15     2666.61     3061.22   1277.15 o 
  -5   3 -15      718.92      297.76    660.85 o 
  -4   3 -15      697.44     1076.00    576.41 o 
  -3   3 -15     1281.33     1726.00    608.79 o 
  -2   3 -15      377.22      141.68    608.88 o 
  -1   3 -15      433.78      666.68    534.32 o 
   0   3 -15      447.62      324.39    631.15 o 
   1   3 -15      225.65      467.79    525.05 o 
   2   3 -15     1909.98     1537.38    582.73 o 
   3   3 -15     5559.10     6608.70    771.34 o 
   4   3 -15     3720.23     4931.52    920.74 o 
   5   3 -15     4647.09     4678.67    687.75 o 
   6   3 -15     5662.55     7099.41    764.63 o 
   7   3 -15     3074.78     3699.69   1314.28 o 
   8   3 -15     1233.21      839.06    525.05 o 
   9   3 -15     3862.82     4501.14    680.39 o 
  10   3 -15      908.35      667.28    545.75 o 
  11   3 -15      390.61      951.27    564.43 o 
  12   3 -15     1400.43      653.43    546.05 o 
  13   3 -15     4106.13     4751.15    794.51 o 
  14   3 -15     2098.68     2021.62    602.10 o 
  -9   5 -15     9505.08    11048.87   1485.06 o 
  -8   5 -15     5102.07     4841.93    891.04 o 
  -7   5 -15     6097.25     7203.82    891.84 o 
  -6   5 -15      682.56      547.97    572.23 o 
  -5   5 -15      331.92       14.57    660.85 o 
  -4   5 -15      476.63      399.20    571.65 o 
  -3   5 -15      699.10     1071.86    566.76 o 
  -2   5 -15     5910.74     5523.12    750.77 o 
  -1   5 -15     8219.45     7425.06    824.28 o 
   0   5 -15      240.92     -118.81    493.55 o 
   1   5 -15     1796.38     1979.01    603.19 o 
   2   5 -15     1484.63     1575.80    570.50 o 
   3   5 -15     2389.48     1401.14    571.65 o 
   4   5 -15     4800.44     5337.98    692.83 o 
   5   5 -15    11631.67    10548.62    881.71 o 
   6   5 -15      598.26      409.15    506.56 o 
   7   5 -15     5269.74     5346.93    707.36 o 
   8   5 -15       19.52     -409.13    409.13 o 
   9   5 -15      188.99     -463.67    463.86 o 
  10   5 -15     3311.72     4220.62    980.14 o 
  11   5 -15     5113.83     5732.34   1128.65 o 
  12   5 -15     2095.77     2227.59    891.04 o 
  13   5 -15    10792.79    11019.17   1381.11 o 
  14   5 -15      895.30      237.61    816.78 o 
  -8   7 -15     1128.56      909.01    624.74 o 
  -7   7 -15    10208.01     9627.34   1952.86 o 
  -6   7 -15     3491.98     3636.06    831.64 o 
  -5   7 -15     1365.61      723.64    597.45 o 
  -4   7 -15      930.88      911.67   1024.69 o 
  -3   7 -15      729.88      326.12   1247.45 o 
  -2   7 -15     2258.22     1651.68    597.45 o 
  -1   7 -15     4738.87     4172.07    701.45 o 
   0   7 -15     1469.53     1734.82    576.41 o 
   1   7 -15     2076.67     1493.28    586.93 o 
   2   7 -15      103.01      128.20    509.42 o 
   3   7 -15      311.73      279.52    526.49 o 
   4   7 -15      810.85      302.27    660.85 o 
   5   7 -15    13544.22    13746.30    985.32 o 
   6   7 -15     2160.41     3277.51    757.38 o 
   7   7 -15     2532.20     2569.16    920.74 o 
   8   7 -15     1186.26      549.47    801.93 o 
   9   7 -15      978.72     2287.00    891.04 o 
  10   7 -15     2562.45     2984.98    965.29 o 
  11   7 -15     8227.99     8702.47   1262.30 o 
  12   7 -15     1009.18      668.28    876.19 o 
  13   7 -15    13437.76    11984.46   1485.06 o 
  -6   9 -15    16553.79    20541.96   1303.55 o 
  -5   9 -15     3640.06     5175.43   1321.71 o 
  -4   9 -15       58.78      896.79    579.34 o 
  -3   9 -15     2305.27     2697.93    659.31 o 
  -2   9 -15      613.75      252.60    809.36 o 
  -1   9 -15     2398.36     2479.16   1492.49 o 
   0   9 -15     8226.13     9486.91    883.56 o 
   1   9 -15     2652.78     3154.79    757.38 o 
   2   9 -15        9.24     -668.28    742.53 o 
   3   9 -15       34.01      386.12    787.08 o 
   4   9 -15      706.11     1856.33    876.19 o 
   5   9 -15     3144.67     4039.37   1039.54 o 
   6   9 -15     4389.54     3430.50    994.99 o 
   7   9 -15     1830.19      891.04    831.64 o 
   8   9 -15     1197.51     2376.10    905.89 o 
   9   9 -15      566.87      579.17    772.23 o 
  10   9 -15      513.54      831.64    846.49 o 
  11   9 -15     2231.12      831.64    861.34 o 
  12   9 -15     3063.61     2598.86   1024.69 o 
  -5  11 -15      472.28     1987.30    659.34 o 
  -4  11 -15     1636.36     2881.02   1009.84 o 
  -3  11 -15      162.53      460.37    876.19 o 
  -2  11 -15     4294.11     3935.42   1084.10 o 
  -1  11 -15     5226.23     3905.72   1054.40 o 
   0  11 -15     3517.82     4098.77   1069.25 o 
   1  11 -15     1335.90      980.14    846.49 o 
   2  11 -15     2435.80     2628.56    935.59 o 
   3  11 -15      113.83     1188.05    891.04 o 
   4  11 -15     2834.47     1410.81    891.04 o 
   5  11 -15     5745.96     4722.50   1098.95 o 
   6  11 -15    14759.45    15563.46   1603.87 o 
   7  11 -15      234.88      534.62    831.64 o 
   8  11 -15      516.70      311.86    787.08 o 
   9  11 -15      207.58     1826.63    935.59 o 
  10  11 -15      710.47      371.27    801.93 o 
  -2  13 -15     3536.03      757.38    891.04 o 
  -1  13 -15      288.75       44.55    846.49 o 
   0  13 -15     4485.55     5509.58   1158.35 o 
   1  13 -15      888.98      356.42    801.93 o 
   2  13 -15     4241.52     4826.46   1084.10 o 
   3  13 -15      757.78     1381.11    891.04 o 
   4  13 -15     2206.43     1306.86    920.74 o 
   5  13 -15     1031.73     2227.59    920.74 o 
   6  13 -15    14184.42    14598.17   1589.02 o 
   7  13 -15      694.01     1856.33    950.44 o 
 -12   0 -14     3653.06     2242.45   1009.84 o 
 -10   0 -14    11272.10    10870.67   1410.81 o 
  -8   0 -14    13950.55    15340.71   1603.87 o 
  -6   0 -14    14034.21    15296.16   1514.76 o 
  -4   0 -14    14911.24    16187.19   1559.32 o 
  -2   0 -14     8517.44     8672.77   1128.65 o 
   0   0 -14     9626.73     9816.27   1217.75 o 
   2   0 -14     2754.26     1930.58    787.08 o 
   4   0 -14     1413.76      534.62    683.13 o 
   6   0 -14     3880.02     2851.32    801.93 o 
   8   0 -14     5432.14     4826.46    891.04 o 
  10   0 -14     4436.66     3356.24    846.49 o 
  12   0 -14     4302.82     3935.42    905.89 o 
  14   0 -14    14399.97    16840.62   1559.32 o 
  16   0 -14    13885.91    16246.59   1559.32 o 
 -12   2 -14     7011.97     6569.63   1358.83 o 
 -11   2 -14      590.57     1072.11    598.28 o 
 -10   2 -14     4482.93     2712.21    676.76 o 
  -9   2 -14     5588.48     6896.08    839.88 o 
  -8   2 -14     5584.52     5314.15    771.34 o 
  -7   2 -14     1446.94     1224.04    846.49 o 
  -6   2 -14     9935.83     9591.97    892.40 o 
  -5   2 -14      263.86      744.74    490.54 o 
  -4   2 -14     1541.54      772.23    546.05 o 
  -3   2 -14     7079.01     7576.36   1254.88 o 
  -2   2 -14     4132.22     4802.58    666.25 o 
  -1   2 -14     3465.93     3143.19    616.30 o 
   0   2 -14     6322.30     6272.24    846.49 o 
   1   2 -14     1413.28     1564.83    550.63 o 
   2   2 -14     1490.64     1270.45    487.53 o 
   3   2 -14     6600.70     6197.94    883.61 o 
   4   2 -14     1781.21     1006.97    487.53 o 
   5   2 -14      707.10      946.29    486.18 o 
   6   2 -14     9803.18    10680.96    839.88 o 
   7   2 -14      737.55      417.78    497.50 o 
   8   2 -14     7903.47     7834.90   1425.66 o 
   9   2 -14     4129.24     3561.92    593.24 o 
  10   2 -14     5046.85     4915.91    876.19 o 
  11   2 -14     1262.36     1219.55    519.72 o 
  12   2 -14    11109.28    12452.11    933.00 o 
  13   2 -14      150.35     -262.89    493.21 o 
  14   2 -14    12318.55    13645.44    984.41 o 
  15   2 -14     1425.50     2064.88    603.19 o 
  16   2 -14     3911.21     2893.67    632.13 o 
  17   2 -14      281.58      568.94    538.89 o 
 -12   4 -14      906.50      802.33    587.77 o 
 -11   4 -14      538.58     2011.15    629.80 o 
 -10   4 -14       28.80       46.25    550.63 o 
  -9   4 -14    13722.20    12693.06   1044.49 o 
  -8   4 -14     2126.34     1613.01    613.70 o 
  -7   4 -14    14578.86    13192.20   2160.77 o 
  -6   4 -14     2938.28     3495.98    727.68 o 
  -5   4 -14      929.17     1030.35    551.23 o 
  -4   4 -14     1732.14     1124.73    556.26 o 
  -3   4 -14    26538.06    27488.72   1273.25 o 
  -2   4 -14     5172.40     5928.84    738.92 o 
  -1   4 -14    16579.83    18803.74   1100.21 o 
   0   4 -14     8278.30     7335.97    771.77 o 
   1   4 -14     7483.98     7499.69    756.07 o 
   2   4 -14     2457.13     2332.42    577.27 o 
   3   4 -14    14505.13    14220.13   1641.00 o 
   4   4 -14     3826.93     4800.25    653.43 o 
   5   4 -14    10376.93    10295.65    821.87 o 
   6   4 -14    10404.81    10162.07    841.37 o 
   7   4 -14     5329.02     6032.76    727.68 o 
   8   4 -14     9900.90    10478.31    818.27 o 
   9   4 -14     9444.78     9436.61   1321.71 o 
  10   4 -14      390.58      215.74    477.02 o 
  11   4 -14     2129.58     2685.67    779.66 o 
  12   4 -14     3162.51     3380.97    615.30 o 
  13   4 -14     1439.14     1451.72    594.03 o 
  14   4 -14    10238.09    10779.96    894.14 o 
  15   4 -14    11108.38    10573.65   1351.41 o 
  16   4 -14     3398.03     2895.87    965.29 o 
  17   4 -14     1530.35     3014.68    980.14 o 
 -11   6 -14     8897.33     8285.10   1774.65 o 
 -10   6 -14      527.64      623.73    609.06 o 
  -9   6 -14     5224.41     3806.21    703.33 o 
  -8   6 -14      139.80      449.76    549.43 o 
  -7   6 -14    13541.75    15341.41   1121.22 o 
  -6   6 -14      106.81      -11.32    528.35 o 
  -5   6 -14     4421.56     4754.36    717.88 o 
  -4   6 -14     2713.88     1986.56    608.87 o 
  -3   6 -14    11726.49    12214.00    975.07 o 
  -2   6 -14      635.19      461.72    513.39 o 
  -1   6 -14    23366.48    24741.27   1169.13 o 
   0   6 -14      439.78      -62.81    502.74 o 
   1   6 -14    12167.94    12086.01    933.00 o 
   2   6 -14     1547.34      971.29   1069.25 o 
   3   6 -14    22063.61    23228.27   1162.11 o 
   4   6 -14       57.29     -398.94    460.61 o 
   5   6 -14    29815.79    30546.24   1279.15 o 
   6   6 -14       83.85      180.68    440.67 o 
   7   6 -14    13043.92    14055.01    965.29 o 
   8   6 -14     1504.64     1811.78    510.24 o 
   9   6 -14     9765.55     9425.22    818.27 o 
  10   6 -14      483.12      563.54    690.55 o 
  11   6 -14    11894.87    12786.40   1410.81 o 
  12   6 -14      716.16      400.97    772.23 o 
  13   6 -14     1434.76     1900.88    876.19 o 
  14   6 -14      796.23       14.85    772.23 o 
  15   6 -14     1640.32     2138.49    905.89 o 
  16   6 -14      364.66     -207.91    683.13 o 
 -10   8 -14     3890.23     4008.94    746.37 o 
  -9   8 -14     1928.47     1831.34    642.68 o 
  -8   8 -14       68.04      107.85    540.72 o 
  -7   8 -14    13384.98    14253.01   1232.60 o 
  -6   8 -14     2728.61     3696.01   1009.84 o 
  -5   8 -14     7278.59     8774.12   2093.94 o 
  -4   8 -14      178.65     -470.82    470.82 o 
  -3   8 -14    13890.74    13901.39   1021.87 o 
  -2   8 -14      713.62     1690.56    579.34 o 
  -1   8 -14    14086.11    16128.39   1051.92 o 
   0   8 -14     5170.82     4973.63    965.29 o 
   1   8 -14    13348.37    14415.84    989.49 o 
   2   8 -14      186.67     1103.69    509.22 o 
   3   8 -14     6589.62     6796.92    723.66 o 
   4   8 -14     1583.39     1235.66    507.27 o 
   5   8 -14    16972.87    15305.03    981.07 o 
   6   8 -14     6581.57     6727.34   1113.80 o 
   7   8 -14    13532.10    14746.68   1485.06 o 
   8   8 -14      109.31      727.68    727.68 o 
   9   8 -14     6136.52     4559.14    965.29 o 
  10   8 -14      453.79      -59.40    742.53 o 
  11   8 -14     1210.61     1470.21    831.64 o 
  12   8 -14     1548.61     1648.42    876.19 o 
  13   8 -14     9631.20     7974.79   1262.30 o 
  14   8 -14      774.11     -178.21    787.08 o 
  15   8 -14    16579.17    16484.21   1707.82 o 
  -9  10 -14      260.89      750.93    603.74 o 
  -8  10 -14       86.63     -160.03    564.32 o 
  -7  10 -14     1636.12     1462.16    612.91 o 
  -6  10 -14     3647.33     3428.95    692.11 o 
  -5  10 -14     4637.12     5368.38    763.13 o 
  -4  10 -14     2980.44     3941.71    669.85 o 
  -3  10 -14     3702.48     3361.01    638.70 o 
  -2  10 -14      307.78      207.02    522.22 o 
  -1  10 -14     1061.29      811.05    524.01 o 
   0  10 -14     8390.21    10589.46   1136.07 o 
   1  10 -14     7564.44     6660.66    935.59 o 
   2  10 -14     4380.19     5093.77   1084.10 o 
   3  10 -14     2885.84     3653.26    950.44 o 
   4  10 -14      306.13      475.22    712.83 o 
   5  10 -14     1530.64     1292.01    757.38 o 
   6  10 -14    10235.22    10885.52   1336.56 o 
   7  10 -14     6058.13     5643.24   1054.40 o 
   8  10 -14     8471.70     9608.36   1277.15 o 
   9  10 -14     8358.82     7752.03   1188.05 o 
  10  10 -14     1648.41      950.44    831.64 o 
  11  10 -14     3362.25     3074.08    994.99 o 
  12  10 -14     4253.03     3267.14    994.99 o 
  13  10 -14     2068.57     4276.98   1054.40 o 
  14  10 -14    10417.27    10811.26   1425.66 o 
  -8  12 -14     2755.02     2556.49   1098.95 o 
  -7  12 -14      802.37      323.74    653.43 o 
  -6  12 -14     8375.57     9881.90   1336.56 o 
  -5  12 -14      171.45     -308.04    530.22 o 
  -4  12 -14    19741.57    20493.88   1871.18 o 
  -3  12 -14      609.29     -430.67    787.08 o 
  -2  12 -14     2046.81     3682.96    980.14 o 
  -1  12 -14      177.44      178.21    742.53 o 
   0  12 -14     6004.43     8034.19   1217.75 o 
   1  12 -14     1449.88     1039.54    846.49 o 
   2  12 -14     9051.69     8717.32   1306.86 o 
   3  12 -14        2.90      193.06    742.53 o 
   4  12 -14      899.07     1143.50    876.19 o 
   5  12 -14     2295.74     2390.95    935.59 o 
   6  12 -14     4683.45     3786.91    980.14 o 
   7  12 -14      966.21     1871.18    891.04 o 
   8  12 -14     8398.46     8865.83   1306.86 o 
   9  12 -14     1452.68     1945.43    905.89 o 
  10  12 -14      631.69      400.97    816.78 o 
  11  12 -14      245.92      638.58    816.78 o 
  12  12 -14     5440.53     7618.38   1277.15 o 
  -5  14 -14      748.33      237.61    831.64 o 
  -4  14 -14     4595.13     3697.81   1039.54 o 
  -3  14 -14      871.96       29.70    861.34 o 
  -2  14 -14    11225.38    10796.41   1410.81 o 
  -1  14 -14     1011.14     -252.46    787.08 o 
   0  14 -14     9933.92    11152.83   1410.81 o 
   1  14 -14      509.71     1158.35    861.34 o 
   2  14 -14      515.25      623.73    801.93 o 
   3  14 -14       50.45     -683.13    683.13 o 
   4  14 -14     3136.66     3564.15   1009.84 o 
   5  14 -14      370.65      579.17    787.08 o 
   6  14 -14     9084.47     8732.17   1321.71 o 
   7  14 -14      228.87     -326.71    787.08 o 
   8  14 -14     1436.07     2257.30    935.59 o 
   9  14 -14       74.92      594.03    831.64 o 
  10  14 -14      576.21      564.32    846.49 o 
  -2  16 -14    13642.90    14226.91   1603.87 o 
  -1  16 -14    11203.08    11405.29   1440.51 o 
   0  16 -14    17032.33    17909.87   1752.37 o 
   1  16 -14     6476.11     6430.32   1232.60 o 
   2  16 -14     1258.09      965.29    861.34 o 
   3  16 -14      737.34      207.91    801.93 o 
   4  16 -14     6611.16     9474.70   1292.01 o 
   5  16 -14     2397.38     2450.35    980.14 o 
   6  16 -14    13866.91    15786.22   1678.12 o 
   7  16 -14     1882.02     -594.03    742.53 o 
 -14   1 -13     2564.54     2383.24    677.25 o 
 -13   1 -13      425.98      -57.12    549.47 o 
 -12   1 -13     1822.36      991.25    582.73 o 
 -11   1 -13      376.07      572.97    537.06 o 
 -10   1 -13      328.37      297.74    534.32 o 
  -9   1 -13     4580.80     4338.31    692.83 o 
  -8   1 -13     1543.66     1221.07    538.89 o 
  -7   1 -13     3467.50     4290.54   1210.33 o 
  -6   1 -13     3324.89     4319.56   1343.98 o 
  -5   1 -13     2469.66     2549.52   1655.85 o 
  -4   1 -13     1335.94     1175.90    519.72 o 
  -3   1 -13      835.33      711.51    472.19 o 
  -2   1 -13     6195.80     6009.24    682.56 o 
  -1   1 -13      750.34      661.27    467.21 o 
   0   1 -13     4402.93     4405.43    608.79 o 
   1   1 -13      991.75      266.37    340.56 o 
   2   1 -13    24810.41    24052.08    905.88 o 
   3   1 -13     5066.59     5145.74    513.87 o 
   4   1 -13     3395.44     4222.54    473.46 o 
   5   1 -13     3038.51     3059.84    591.70 o 
   6   1 -13     3952.76     3929.63    572.23 o 
   7   1 -13     2838.73     1888.53    498.05 o 
   8   1 -13    38596.79    40258.85   1433.12 o 
   9   1 -13     2303.56     1485.58    638.58 o 
  10   1 -13     4610.38     5625.12    705.41 o 
  11   1 -13      349.75       95.04    441.77 o 
  12   1 -13      537.51     1377.98    496.73 o 
  13   1 -13      890.10     1599.12    523.79 o 
  14   1 -13    30564.30    31856.95   1323.00 o 
  15   1 -13     2151.17     3281.68   1002.42 o 
  16   1 -13      931.68      521.46    509.22 o 
  17   1 -13     1542.31     2053.80    582.17 o 
  18   1 -13      315.55      494.82    523.79 o 
  19   1 -13      296.87     -123.76    503.72 o 
 -14   3 -13     2226.10     1871.09    965.29 o 
 -13   3 -13     2535.20     3726.18    738.92 o 
 -12   3 -13     6208.99     6203.30    813.78 o 
 -11   3 -13      435.38      294.37    530.22 o 
 -10   3 -13     3203.78     4571.41    719.26 o 
  -9   3 -13     5182.35     5834.05   1559.32 o 
  -8   3 -13     4159.57     4516.74    682.32 o 
  -7   3 -13     7468.74     8727.62    817.26 o 
  -6   3 -13    10218.74     9679.55    860.89 o 
  -5   3 -13     1951.18     1407.46    534.32 o 
  -4   3 -13     3050.06     3151.77    594.03 o 
  -3   3 -13     1322.14     2428.65    546.05 o 
  -2   3 -13     1624.46     2001.78    519.72 o 
  -1   3 -13     2203.82     3080.79    440.92 o 
   0   3 -13     2193.94     3039.09    448.33 o 
   1   3 -13      628.92     1189.02    482.70 o 
   2   3 -13      700.05     1332.41    486.18 o 
   3   3 -13     1370.81     2154.03    556.90 o 
   4   3 -13     1422.11     1387.25    455.98 o 
   5   3 -13     1344.63     1820.09    483.05 o 
   6   3 -13     1921.09     1623.27    801.93 o 
   7   3 -13     2321.36     2079.60   1069.25 o 
   8   3 -13     3578.70     4198.37    581.03 o 
   9   3 -13     3903.13     4058.13    891.04 o 
  10   3 -13     1661.78     1286.90    484.16 o 
  11   3 -13     1637.22     1756.31    511.66 o 
  12   3 -13      279.51     -261.94    435.70 o 
  13   3 -13      150.43      123.41    452.37 o 
  14   3 -13     3013.26     3949.02    625.87 o 
  15   3 -13     5612.02     6600.16    748.13 o 
  16   3 -13     1153.92     1204.30    553.88 o 
  17   3 -13     3822.16     4164.35    727.68 o 
  18   3 -13      906.48     2064.24    861.34 o 
  19   3 -13      448.81     1084.10    846.49 o 
 -14   5 -13      146.60      -13.17    551.81 o 
 -13   5 -13     9485.09     9788.98    965.92 o 
 -12   5 -13     2442.03     2327.75    676.76 o 
 -11   5 -13     1889.28     1476.69    614.24 o 
 -10   5 -13     5002.86     5497.39   1076.67 o 
  -9   5 -13     1048.41     1967.71    588.06 o 
  -8   5 -13      222.53     1181.42    683.13 o 
  -7   5 -13     2152.52     2927.22    883.61 o 
  -6   5 -13       24.86     -418.69    461.69 o 
  -5   5 -13     2273.72     2857.50   1522.19 o 
  -4   5 -13     6155.20     4478.41    772.23 o 
  -3   5 -13     3467.07     4084.41    609.06 o 
  -2   5 -13      507.76      601.95   1106.37 o 
  -1   5 -13     2019.67     2151.17    524.73 o 
   0   5 -13      956.43     1174.52    472.19 o 
   1   5 -13     9053.21     8810.40    767.49 o 
   2   5 -13     4890.96     4513.38    801.93 o 
   3   5 -13     2029.32     1943.33    483.05 o 
   4   5 -13     1440.84     1777.05    638.58 o 
   5   5 -13     1111.72     1319.42    623.73 o 
   6   5 -13     2103.99     1618.93    749.96 o 
   7   5 -13    38272.55    37959.10   2910.72 o 
   8   5 -13    12293.31    12207.22    843.60 o 
   9   5 -13    16741.31    15988.51    966.20 o 
  10   5 -13     1950.97     2437.48    551.81 o 
  11   5 -13      968.82     1398.30    556.90 o 
  12   5 -13      182.02      596.67    466.97 o 
  13   5 -13     4209.55     3940.39    794.51 o 
  14   5 -13    10753.28    10341.43   2175.62 o 
  15   5 -13    24747.37    24800.56   1915.73 o 
  16   5 -13     5015.18     4395.79   1039.54 o 
  17   5 -13      730.16     -163.36    742.53 o 
  18   5 -13      370.19     -297.01    757.38 o 
 -13   7 -13    11762.78    10769.65   1023.81 o 
 -12   7 -13       43.82     -550.63    550.63 o 
 -11   7 -13     7748.01     8324.12   1254.88 o 
 -10   7 -13     2563.16     1962.00    634.72 o 
  -9   7 -13     3955.49     2455.18    627.70 o 
  -8   7 -13      538.57     1299.28    514.23 o 
  -7   7 -13      885.96      336.92    503.72 o 
  -6   7 -13      414.24      213.94    646.00 o 
  -5   7 -13     6425.98     5199.35    684.87 o 
  -4   7 -13     1955.05     1799.04    824.21 o 
  -3   7 -13     8453.68     8284.73    773.67 o 
  -2   7 -13      816.72      244.36   1158.35 o 
  -1   7 -13     1671.68     2309.90    757.38 o 
   0   7 -13      687.21      856.82    481.68 o 
   1   7 -13    11992.58    11372.99    883.61 o 
   2   7 -13      548.13      753.33    456.34 o 
   3   7 -13     3312.81     3672.97    638.58 o 
   4   7 -13      267.65     -200.30    430.16 o 
   5   7 -13     3271.84     2693.10    528.35 o 
   6   7 -13     1888.37     1915.16    690.55 o 
   7   7 -13    54776.32    54878.61   2413.23 o 
   8   7 -13      186.48      517.96    623.73 o 
   9   7 -13    23527.02    22953.27   1692.97 o 
  10   7 -13     2031.51     2138.49    861.34 o 
  11   7 -13     1212.68      801.93    742.53 o 
  12   7 -13       82.54     -267.31    653.43 o 
  13   7 -13     9158.31     9816.27   1262.30 o 
  14   7 -13      880.10      415.82    816.78 o 
  15   7 -13    37628.86    38492.84   2212.74 o 
  16   7 -13     2003.28     2316.70    935.59 o 
  17   7 -13       53.77     -653.43    653.43 o 
  18   7 -13      579.20      267.31    831.64 o 
 -12   9 -13       51.32     -414.20    528.35 o 
 -11   9 -13      327.71      991.21    794.51 o 
 -10   9 -13       37.52      246.02    551.81 o 
  -9   9 -13     2341.67     2468.55    629.80 o 
  -8   9 -13     7398.83     8634.49    935.59 o 
  -7   9 -13      269.75     -226.87    504.92 o 
  -6   9 -13      902.02      633.47    503.72 o 
  -5   9 -13       73.16      239.98    488.21 o 
  -4   9 -13       97.31      348.37    504.92 o 
  -3   9 -13      546.40       42.34    490.54 o 
  -2   9 -13     2979.86     2543.99    583.57 o 
  -1   9 -13       29.51      -59.40    439.54 o 
   0   9 -13     3670.14     5236.66    657.57 o 
   1   9 -13     2990.49     2356.55    552.95 o 
   2   9 -13     2380.43     2511.64    705.41 o 
   3   9 -13      724.84      772.06    452.37 o 
   4   9 -13      211.47       -9.78    421.02 o 
   5   9 -13     2262.64      973.85    556.90 o 
   6   9 -13    15591.82    15578.32   1470.21 o 
   7   9 -13     3878.62     2658.26    846.49 o 
   8   9 -13     1500.45      -89.10    608.88 o 
   9   9 -13      815.99     1217.75    787.08 o 
  10   9 -13     1581.25     1559.32    787.08 o 
  11   9 -13      615.56      207.91    742.53 o 
  12   9 -13     5114.75     6341.22   1098.95 o 
  13   9 -13       64.25      -14.85    742.53 o 
  14   9 -13     1823.79     2405.80    876.19 o 
  15   9 -13     2316.12      608.88    831.64 o 
  16   9 -13     5098.66     5450.18   1128.65 o 
  17   9 -13      161.06      237.61    772.23 o 
 -11  11 -13     3256.10     2207.79    692.11 o 
 -10  11 -13     2034.85     1989.98    653.43 o 
  -9  11 -13      381.13     -232.46    526.49 o 
  -8  11 -13     3854.33     5246.41    724.34 o 
  -7  11 -13      599.72      391.78    898.46 o 
  -6  11 -13     3482.90     3570.14    787.08 o 
  -5  11 -13     6941.89     6581.76    763.13 o 
  -4  11 -13     1104.96     1224.12    549.43 o 
  -3  11 -13     1313.91     2051.91    980.14 o 
  -2  11 -13     2886.85     2714.61    594.15 o 
  -1  11 -13     1451.74     2038.71    545.93 o 
   0  11 -13     3329.65     2911.57    705.41 o 
   1  11 -13     7774.85     7440.17   1158.35 o 
   2  11 -13     6117.77     4900.71   1024.69 o 
   3  11 -13     2375.00     1915.73    787.08 o 
   4  11 -13     1716.51     2821.62    861.34 o 
   5  11 -13      721.13      920.74    742.53 o 
   6  11 -13     7587.20     8049.04   1158.35 o 
   7  11 -13     7771.57     7306.51   1113.80 o 
   8  11 -13    22933.86    18993.96   1692.97 o 
   9  11 -13     5115.69     5331.38   1024.69 o 
  10  11 -13    14790.60    14345.71   1470.21 o 
  11  11 -13     1342.82     -297.01    727.68 o 
  12  11 -13      204.37     1381.11    831.64 o 
  13  11 -13     3516.89     2925.58    965.29 o 
  14  11 -13    11543.32    12979.46   1470.21 o 
  15  11 -13     5402.72     6281.82   1158.35 o 
  16  11 -13    14200.80    15771.37   1678.12 o 
 -10  13 -13     1271.20     1756.00    645.23 o 
  -9  13 -13      782.72     1486.67    629.80 o 
  -8  13 -13     4296.08     6320.29   1165.77 o 
  -7  13 -13      225.09       74.25    816.78 o 
  -6  13 -13    10240.86     9479.57    887.96 o 
  -5  13 -13     2532.36     1856.33    905.89 o 
  -4  13 -13     5266.94     4781.90   1084.10 o 
  -3  13 -13      332.19      356.42    787.08 o 
  -2  13 -13     1600.26     2777.07    905.89 o 
  -1  13 -13      295.38     1470.21    861.34 o 
   0  13 -13     6743.84     4648.25   1054.40 o 
   1  13 -13      916.27        0.00    683.13 o 
   2  13 -13    13379.00    17182.18   1589.02 o 
   3  13 -13      294.50      118.81    727.68 o 
   4  13 -13     1368.55      653.43    712.83 o 
   5  13 -13      423.03      356.42    712.83 o 
   6  13 -13     6437.33     4544.29    980.14 o 
   7  13 -13      439.46     2153.34    905.89 o 
   8  13 -13    11342.89    10722.16   1366.26 o 
   9  13 -13      352.52     -579.17    742.53 o 
  10  13 -13     9654.43     9593.51   1321.71 o 
  11  13 -13     1083.90     1381.11    876.19 o 
  12  13 -13      631.85      371.27    831.64 o 
  13  13 -13      129.29     -712.83    712.83 o 
  14  13 -13     7058.65     5153.17   1098.95 o 
  -8  15 -13    20880.54    20761.19   1900.88 o 
  -7  15 -13     7379.58     6801.59   1217.75 o 
  -6  15 -13     5564.21     6014.51   1188.05 o 
  -5  15 -13     1373.05      608.88    861.34 o 
  -4  15 -13     6315.49    10974.62   1395.96 o 
  -3  15 -13     4097.41     3593.85    994.99 o 
  -2  15 -13    23109.27    25854.96   1796.93 o 
  -1  15 -13     2545.11     2895.87    935.59 o 
   0  15 -13      970.37      415.82    757.38 o 
   1  15 -13      560.62     1782.08    891.04 o 
   2  15 -13     5106.71     5776.90   1128.65 o 
   3  15 -13     3589.31     4247.28    994.99 o 
   4  15 -13     7450.17     8435.16   1247.45 o 
   5  15 -13      533.54       44.55    683.13 o 
   6  15 -13     1773.74     2405.80    920.74 o 
   7  15 -13     1301.50     2079.09    920.74 o 
   8  15 -13     2454.80     4054.22   1009.84 o 
   9  15 -13     2330.01     2717.67    935.59 o 
  10  15 -13    11762.67    12073.57   1470.21 o 
  11  15 -13     3373.81     3222.59   1039.54 o 
  12  15 -13      890.61     2524.61    980.14 o 
  -5  17 -13      223.03      891.04    816.78 o 
  -4  17 -13      299.31     -712.83    712.83 o 
  -3  17 -13      124.09      697.98    816.78 o 
  -2  17 -13     1271.05     1633.57    787.08 o 
  -1  17 -13     6202.59     7024.35   1217.75 o 
   0  17 -13     1868.53     2168.19    920.74 o 
   1  17 -13     2594.91     2108.79    935.59 o 
   2  17 -13     1451.03     2123.64    920.74 o 
   3  17 -13     2115.14     2673.11    891.04 o 
   4  17 -13      609.53     1128.65    846.49 o 
   5  17 -13     2089.59     2762.22   1009.84 o 
   6  17 -13     2419.65     2108.79    935.59 o 
   7  17 -13     5536.45     5732.34   1143.50 o 
   8  17 -13     4206.40     3311.69   1009.84 o 
   9  17 -13     7707.96     8049.04   1292.01 o 
  10  17 -13     2319.23     1009.84    876.19 o 
   1  19 -13     3992.84     2316.70    920.74 o 
   2  19 -13      202.28     -727.68    727.68 o 
   3  19 -13      865.21      133.66    801.93 o 
   4  19 -13     2806.36     2331.55    950.44 o 
 -16   0 -12    10147.31     9162.84   1366.26 o 
 -14   0 -12    19628.32    18370.24   1782.08 o 
 -12   0 -12    24359.96    24577.80   1930.58 o 
 -10   0 -12    12924.11    12949.75   1366.26 o 
  -8   0 -12     1033.48     1143.50    712.83 o 
  -6   0 -12    20651.03    20508.73   1589.02 o 
  -4   0 -12    38871.86    41195.66   2004.84 o 
  -2   0 -12    18801.26    17911.59    951.27 o 
   0   0 -12    18564.59    18766.95    975.91 o 
   2   0 -12    72628.16    70090.59   3772.06 o 
   4   0 -12    45592.72    44482.96   2272.15 o 
   6   0 -12    40354.82    41488.59   1417.63 o 
   8   0 -12    32763.13    31714.64   1195.87 o 
  10   0 -12    12854.83    12385.43   1173.20 o 
  12   0 -12    14609.31    15251.60   1336.56 o 
  14   0 -12     9475.27     8821.28   1098.95 o 
  16   0 -12      914.81     -207.91    638.58 o 
  18   0 -12     1526.69     1514.76    801.93 o 
  20   0 -12     3863.89     6341.22   1113.80 o 
 -16   2 -12     1990.01     1157.48   1024.69 o 
 -15   2 -12      616.19     1154.35    603.74 o 
 -14   2 -12     1598.68     1545.23    612.63 o 
 -13   2 -12     1876.99     1842.14    593.24 o 
 -12   2 -12    27368.42    26249.54   1269.45 o 
 -11   2 -12     1329.32     1196.27    540.72 o 
 -10   2 -12    11345.94     8892.74    855.78 o 
  -9   2 -12      871.05     1110.70    477.02 o 
  -8   2 -12     2521.35     2372.17    524.73 o 
  -7   2 -12     5337.32     5603.72    671.08 o 
  -6   2 -12    66725.97    60754.57   1937.24 o 
  -5   2 -12     5199.92     4945.09    619.29 o 
  -4   2 -12    61949.75    60453.54   1559.86 o 
  -3   2 -12     9031.46     8721.44    605.12 o 
  -2   2 -12    10781.64    10491.68    922.41 o 
  -1   2 -12     4255.53     3962.32    580.40 o 
   0   2 -12    31262.16    30783.98   1048.17 o 
   1   2 -12     7705.38     7624.56    481.33 o 
   2   2 -12    91315.76    88891.88   1756.95 o 
   3   2 -12    19566.38    18864.56    953.86 o 
   4   2 -12     7589.94     7721.75    471.29 o 
   5   2 -12     6954.52     6998.61    447.66 o 
   6   2 -12    23212.03    23067.32   1187.50 o 
   7   2 -12     2046.56     1645.96    365.76 o 
   8   2 -12    18319.46    19394.66    829.51 o 
   9   2 -12    12059.32    12351.50    667.31 o 
  10   2 -12     2666.68     2534.58    419.95 o 
  11   2 -12     5074.75     4661.70    602.10 o 
  12   2 -12     6288.78     5626.00    635.24 o 
  13   2 -12     1736.61     1583.52    764.81 o 
  14   2 -12    10132.22    10944.84    994.99 o 
  15   2 -12    11873.85    11163.50    859.35 o 
  16   2 -12     2129.48     1084.56    501.10 o 
  17   2 -12     8761.58     9907.16    839.88 o 
  18   2 -12     7303.50     7125.78    764.63 o 
  19   2 -12     1203.77      835.06    824.21 o 
  20   2 -12     3713.45     3739.67    701.45 o 
 -16   4 -12     3700.89     3223.10    734.17 o 
 -15   4 -12     9055.49     8065.12    900.16 o 
 -14   4 -12     2646.24     2434.92    666.75 o 
 -13   4 -12     3077.97     4976.99    744.68 o 
 -12   4 -12     5018.06     5627.94    754.10 o 
 -11   4 -12     4772.31     4026.24    682.56 o 
 -10   4 -12     8228.40     7917.98    808.58 o 
  -9   4 -12    13257.66    11043.35   1700.40 o 
  -8   4 -12     3039.18     3054.12    611.02 o 
  -7   4 -12     5584.12     5618.47    675.79 o 
  -6   4 -12     7489.08     7840.34    756.07 o 
  -5   4 -12    13913.58    13110.76    769.52 o 
  -4   4 -12     8123.41     7861.54    587.95 o 
  -3   4 -12     4424.80     4716.26    482.22 o 
  -2   4 -12     2183.26     2339.43    395.01 o 
  -1   4 -12     7837.08     8568.65    927.55 o 
   0   4 -12     4984.15     4992.88    472.95 o 
   1   4 -12    26342.46    25750.83    885.55 o 
   2   4 -12    11090.23    11665.41    705.26 o 
   3   4 -12     7560.99     8049.04    680.39 o 
   4   4 -12     3752.76     3411.26    520.03 o 
   5   4 -12    12479.54    11914.31    790.27 o 
   6   4 -12     4916.99     4536.14    839.06 o 
   7   4 -12     3943.12     4228.08    638.58 o 
   8   4 -12     2650.30     2819.40    891.04 o 
   9   4 -12     9463.04     8668.67    702.63 o 
  10   4 -12     2357.66     2453.64    712.83 o 
  11   4 -12    22949.00    23751.25   1041.65 o 
  12   4 -12    10785.26    11352.87    813.10 o 
  13   4 -12      822.28     1518.17    616.30 o 
  14   4 -12     2321.65     3153.71    550.63 o 
  15   4 -12     9524.22    11962.45    864.77 o 
  16   4 -12     1165.87      -87.19    481.47 o 
  17   4 -12     9397.43    10532.79    856.29 o 
  18   4 -12     3177.25     2138.49    876.19 o 
  19   4 -12      844.85      356.42    772.23 o 
  20   4 -12     3466.01     3430.50    994.99 o 
 -15   6 -12     6866.37     6164.67    828.78 o 
 -14   6 -12     1461.34      873.24    581.03 o 
 -13   6 -12    14208.00    14705.48   1085.90 o 
 -12   6 -12      905.16     2195.05    598.28 o 
 -11   6 -12     3471.20     3606.38   1878.61 o 
 -10   6 -12     3633.55     2897.00    634.72 o 
  -9   6 -12    13707.35    14292.94   1000.83 o 
  -8   6 -12      150.51     -236.52    445.52 o 
  -7   6 -12    43985.75    44569.99   1610.64 o 
  -6   6 -12      117.66       92.73    534.62 o 
  -5   6 -12    13783.32    15194.94    973.88 o 
  -4   6 -12     3215.30     3386.11    567.05 o 
  -3   6 -12     4908.76     3879.08    601.45 o 
  -2   6 -12     2383.99     2033.70    564.32 o 
  -1   6 -12    28751.07    26419.67   2376.10 o 
   0   6 -12     3537.37     3591.55    555.87 o 
   1   6 -12     3105.39     3741.33    550.63 o 
   2   6 -12     5117.29     5314.12    602.10 o 
   3   6 -12     2219.83     2238.32    466.50 o 
   4   6 -12     1063.07      985.85    512.35 o 
   5   6 -12    15521.47    15202.13   2027.11 o 
   6   6 -12      455.25      758.51    402.86 o 
   7   6 -12     4259.72     4697.22    943.02 o 
   8   6 -12      461.64      356.42    399.30 o 
   9   6 -12     4161.66     5665.33    583.57 o 
  10   6 -12     1033.35      887.42    430.16 o 
  11   6 -12    28295.53    30138.07   1190.36 o 
  12   6 -12      433.34      678.40    458.83 o 
  13   6 -12    14443.76    14075.27   1061.82 o 
  14   6 -12     1016.61     -118.81    697.98 o 
  15   6 -12    18903.52    19454.33   1692.97 o 
  16   6 -12       38.65      594.03    727.68 o 
  17   6 -12    26790.23    26894.50   1841.48 o 
  18   6 -12       41.11      594.03    787.08 o 
  19   6 -12     8817.32     9459.85   1292.01 o 
 -15   8 -12    14619.92    14912.92   1596.44 o 
 -14   8 -12     1086.12     1588.06    648.78 o 
 -13   8 -12     4407.67     5114.84   1054.40 o 
 -12   8 -12     1929.34     1867.12    614.24 o 
 -11   8 -12     5538.16     5770.11    935.59 o 
 -10   8 -12     1196.18     1278.56    556.26 o 
  -9   8 -12     4347.68     2728.39    608.79 o 
  -8   8 -12     1247.80     1581.59    525.05 o 
  -7   8 -12     2163.12     1559.32    525.05 o 
  -6   8 -12     1798.09     1493.55    511.66 o 
  -5   8 -12     7671.73     7824.82    754.10 o 
  -4   8 -12     1227.99     1113.32    481.47 o 
  -3   8 -12     3110.84     2747.29    660.85 o 
  -2   8 -12     3697.16     4065.72    587.68 o 
  -1   8 -12     1941.81     1977.89    499.55 o 
   0   8 -12     2202.54     2516.81    668.28 o 
   1   8 -12    23038.76    24510.91   1106.37 o 
   2   8 -12     2054.93     2006.34    586.60 o 
   3   8 -12     4591.10     4724.94    577.08 o 
   4   8 -12      455.30      871.81    407.93 o 
   5   8 -12    16531.86    17469.30    913.31 o 
   6   8 -12     7956.65     8185.04   1574.17 o 
   7   8 -12    20535.63    21342.62    972.40 o 
   8   8 -12      103.55     -285.46    371.08 o 
   9   8 -12    10274.48    10792.71    759.84 o 
  10   8 -12     1473.39     2123.64    787.08 o 
  11   8 -12    10255.94    11420.14   1277.15 o 
  12   8 -12    11730.11    12697.29   1321.71 o 
  13   8 -12    15987.63    17716.81   1589.02 o 
  14   8 -12     2971.15     3118.63    920.74 o 
  15   8 -12    15685.07    14999.14   1514.76 o 
  16   8 -12      912.66      965.29    801.93 o 
  17   8 -12     1618.77     1871.18    891.04 o 
  18   8 -12      946.64     2138.49    905.89 o 
  19   8 -12     2110.30     1796.93    935.59 o 
 -14  10 -12     1351.18     1397.71    624.74 o 
 -13  10 -12     2240.21     2346.25    772.23 o 
 -12  10 -12     6784.60     6351.43    806.74 o 
 -11  10 -12     3628.39     3187.37    684.87 o 
 -10  10 -12     4492.73     3594.82    669.85 o 
  -9  10 -12      296.35     -727.68    816.78 o 
  -8  10 -12      465.03      482.65    525.05 o 
  -7  10 -12     1073.68     1115.25    549.47 o 
  -6  10 -12     8906.63     8638.21    781.00 o 
  -5  10 -12    12832.54    12620.28   1017.27 o 
  -4  10 -12    19507.52    21546.15   1796.93 o 
  -3  10 -12     5449.34     4280.73    611.02 o 
  -2  10 -12     8911.70     8729.51    779.66 o 
  -1  10 -12     3115.88     2578.09    876.19 o 
   0  10 -12     8707.84     9902.63   1098.95 o 
   1  10 -12    26521.74    24707.37   1057.15 o 
   2  10 -12    25682.63    26224.02   2428.08 o 
   3  10 -12     5779.63     6986.83    655.33 o 
   4  10 -12     1652.11     1589.12    439.54 o 
   5  10 -12      978.36      415.82    712.83 o 
   6  10 -12     4062.08     4321.54    846.49 o 
   7  10 -12    20590.17    22869.98   1574.17 o 
   8  10 -12     9808.71     7766.88   1069.25 o 
  10  10 -12     3540.67     1811.78    801.93 o 
  11  10 -12      459.28      712.83    683.13 o 
  12  10 -12     5251.71     4588.85   1009.84 o 
  13  10 -12     4336.58     5331.38   1009.84 o 
  14  10 -12     6288.05     5598.69   1069.25 o 
  15  10 -12    16390.50    15949.58   1574.17 o 
  16  10 -12     4979.00     5153.17   1098.95 o 
  17  10 -12     3871.73     3430.50    994.99 o 
  18  10 -12      426.69     -712.83    712.83 o 
 -13  12 -12     2138.54     2683.29    681.60 o 
 -12  12 -12     2529.61     1726.17    621.57 o 
 -11  12 -12     2983.64     2327.96    712.83 o 
 -10  12 -12    28379.70    28799.53   1338.10 o 
  -9  12 -12      240.69      126.89    727.68 o 
  -8  12 -12     2406.37     3122.65    621.57 o 
  -7  12 -12     7596.94     7355.22    781.00 o 
  -6  12 -12      217.64     -455.64    461.69 o 
  -5  12 -12     4511.09     4515.75    661.80 o 
  -4  12 -12    39073.04    37712.60   1423.97 o 
  -3  12 -12      818.70      793.89    498.82 o 
  -2  12 -12    14064.93    14551.13   1314.28 o 
  -1  12 -12     1094.85      441.50    727.68 o 
   0  12 -12     2624.43     3296.84    861.34 o 
   1  12 -12     8157.58     7766.88   1128.65 o 
   2  12 -12    66790.04    68387.17   2999.83 o 
   3  12 -12       92.24      519.77    727.68 o 
   4  12 -12    25050.76    25053.02   1633.57 o 
   5  12 -12     1752.39     1529.62    742.53 o 
   6  12 -12     5775.83     5405.63    994.99 o 
   7  12 -12     1185.60     1217.75    787.08 o 
   8  12 -12    43464.20    39175.97   2138.49 o 
   9  12 -12      384.31     -490.07    712.83 o 
  10  12 -12    10041.79     9474.71   1247.45 o 
  11  12 -12       64.63      282.16    668.28 o 
  12  12 -12     1605.68      846.49    816.78 o 
  13  12 -12     1090.97      787.08    816.78 o 
  14  12 -12    10144.33     8910.38   1277.15 o 
  15  12 -12       43.96     -356.42    697.98 o 
  16  12 -12      852.37      222.76    742.53 o 
  17  12 -12      143.05     -742.53    742.53 o 
 -11  14 -12     3550.59     3662.60    702.63 o 
 -10  14 -12    14485.44    13931.79   1915.73 o 
  -9  14 -12      822.56     1227.92    581.03 o 
  -8  14 -12     1319.62      -33.83    499.55 o 
  -7  14 -12     1115.34     2131.47    592.68 o 
  -6  14 -12    22403.24    22454.16   1841.48 o 
  -5  14 -12      237.28      861.34    801.93 o 
  -4  14 -12    48812.93    48576.43   2509.76 o 
  -3  14 -12     1072.91      920.74    801.93 o 
  -2  14 -12    17980.22    19454.33   1663.27 o 
  -1  14 -12      620.39      950.44    757.38 o 
   0  14 -12     8876.92     9816.27   1232.60 o 
   1  14 -12      220.51      193.06    653.43 o 
   2  14 -12    49088.72    47804.19   2450.35 o 
   3  14 -12     5629.35     7232.26   1098.95 o 
   4  14 -12    13960.40    14627.88   1440.51 o 
   5  14 -12      797.84      846.49    727.68 o 
   6  14 -12     5860.03     6222.42   1069.25 o 
   7  14 -12       41.24     -207.91    683.13 o 
   8  14 -12    14532.85    16929.72   1618.72 o 
   9  14 -12     2991.19      772.23    787.08 o 
  10  14 -12     4761.32     5019.51   1069.25 o 
  11  14 -12      814.27      668.28    801.93 o 
  12  14 -12     1250.11     1440.51    891.04 o 
  13  14 -12       45.78     -475.22    683.13 o 
  14  14 -12    10114.01    11613.20   1425.66 o 
  15  14 -12     2417.07     2480.06    994.99 o 
  -9  16 -12     2181.71     1054.40    846.49 o 
  -8  16 -12      322.47      341.56    816.78 o 
  -7  16 -12      600.18      653.43    801.93 o 
  -6  16 -12     4766.42     4796.75   1024.69 o 
  -5  16 -12     2716.91     4781.90   1039.54 o 
  -4  16 -12     6463.62     6593.68   1084.10 o 
  -3  16 -12     3609.02     2509.76    891.04 o 
  -2  16 -12     9511.88     9771.72   1247.45 o 
  -1  16 -12      428.34      133.66    742.53 o 
   0  16 -12      654.69     1173.20    801.93 o 
   1  16 -12     1599.62     1529.62    816.78 o 
   2  16 -12     7786.00     8227.25   1128.65 o 
   3  16 -12     5960.74     3861.16    965.29 o 
   4  16 -12     5126.40     3311.69    905.89 o 
   5  16 -12     1371.78     1173.20    757.38 o 
   6  16 -12     4607.03     4262.13    994.99 o 
   7  16 -12      618.77     2153.34    861.34 o 
   8  16 -12      533.84      103.95    772.23 o 
   9  16 -12     2800.89     3772.06    994.99 o 
  10  16 -12     2810.22     2851.32    980.14 o 
  11  16 -12     1229.39     1455.36    831.64 o 
  12  16 -12     6832.47     9162.84   1306.86 o 
  13  16 -12     1728.62      118.81    876.19 o 
  14  16 -12     1140.46      653.43    876.19 o 
  -7  18 -12    20099.15    21904.69   1856.33 o 
  -6  18 -12     4016.95     3356.24    994.99 o 
  -5  18 -12     8180.98    10900.37   1381.11 o 
  -4  18 -12      467.88      549.47    816.78 o 
  -3  18 -12     2655.32     4276.98   1009.84 o 
  -2  18 -12     5138.78     4484.89   1039.54 o 
  -1  18 -12    15390.86    15103.10   1529.62 o 
   0  18 -12      687.58      163.36    757.38 o 
   1  18 -12     3024.01     2405.80    905.89 o 
   2  18 -12      900.26      757.38    772.23 o 
   3  18 -12     3138.22     2524.61    861.34 o 
   4  18 -12     2717.52     1648.42    876.19 o 
   5  18 -12     4929.33     5658.09   1113.80 o 
   6  18 -12     3697.95     4989.81   1069.25 o 
   7  18 -12     2499.11     1559.32    876.19 o 
   8  18 -12      585.42      386.12    816.78 o 
   9  18 -12     1495.20     1351.41    905.89 o 
  10  18 -12     2985.31     3668.11    980.14 o 
  11  18 -12     8989.22    11360.74   1425.66 o 
  -3  20 -12     2925.39     1811.78    920.74 o 
  -2  20 -12      746.31      386.12    787.08 o 
  -1  20 -12     4722.41     3682.96    994.99 o 
   0  20 -12      259.97      668.28    787.08 o 
   1  20 -12    10707.72    11761.70   1395.96 o 
   2  20 -12      524.78      742.53    801.93 o 
   3  20 -12     2908.68     1871.18    891.04 o 
   4  20 -12      724.69      950.44    891.04 o 
   5  20 -12     8492.82     8049.04   1247.45 o 
   6  20 -12      138.34     -297.01    683.13 o 
   7  20 -12     8181.06     5762.05   1143.50 o 
 -17   1 -11     3197.79     2844.54    712.83 o 
 -16   1 -11      659.45     1281.96   1269.73 o 
 -15   1 -11     3442.60     4332.60    690.92 o 
 -14   1 -11       77.88      448.61    530.22 o 
 -13   1 -11     4239.90     3871.60    672.06 o 
 -12   1 -11    44039.61    43824.22   2316.70 o 
 -11   1 -11    12629.58    11895.36    929.29 o 
 -10   1 -11     8852.70     8577.59   1113.80 o 
  -9   1 -11     2914.95     1183.53   1002.42 o 
  -8   1 -11     8258.51     7721.85    713.14 o 
  -7   1 -11     1152.03     1284.08    675.70 o 
  -6   1 -11     6963.53     6937.59    548.33 o 
  -5   1 -11     3388.51     3268.71    454.42 o 
  -4   1 -11    14613.03    15071.75    641.87 o 
  -3   1 -11     2911.35     3300.28    367.27 o 
  -2   1 -11     1897.39     2350.21    326.32 o 
  -1   1 -11     1840.91     1934.81    303.52 o 
   0   1 -11      394.77       62.92    239.17 o 
   1   1 -11     1591.24     1114.60    285.15 o 
   2   1 -11      616.36      265.05    252.19 o 
   3   1 -11     8913.14     8230.28    454.84 o 
   4   1 -11     2748.61     3242.96    325.79 o 
   5   1 -11     2674.64     2346.61    306.31 o 
   6   1 -11    14132.96    13439.23    562.37 o 
   7   1 -11      996.00      741.10    265.70 o 
   8   1 -11     1456.31     1898.90    296.23 o 
   9   1 -11     4903.28     5304.10    510.15 o 
  10   1 -11      405.04      396.42    267.81 o 
  11   1 -11      694.11      775.27    650.34 o 
  12   1 -11     6606.42     6448.21    517.11 o 
  13   1 -11     1194.67      827.20    456.70 o 
  14   1 -11     2727.56     1763.49    486.18 o 
  15   1 -11     6468.84     6629.97    682.56 o 
  16   1 -11    10886.18    11059.77    838.31 o 
  17   1 -11      988.96      822.01    477.71 o 
  18   1 -11     3926.25     4415.32    697.98 o 
  19   1 -11       18.09     -450.08    450.08 o 
  20   1 -11     9014.71     9540.76    855.78 o 
  21   1 -11     1970.39     1712.73    601.45 o 
 -17   3 -11     1069.38     1163.68    613.70 o 
 -16   3 -11      146.52     -141.76    517.81 o 
 -15   3 -11       56.99     -454.84    492.21 o 
 -14   3 -11       90.98      499.56    509.22 o 
 -13   3 -11      719.69      141.31    505.33 o 
 -12   3 -11    15219.81    15767.42   1055.00 o 
 -11   3 -11    24387.20    23325.32   1185.96 o 
 -10   3 -11     8428.52     7472.77    750.77 o 
  -9   3 -11     2197.13     2684.62    601.45 o 
  -8   3 -11     6482.13     6282.08    660.56 o 
  -7   3 -11     1680.21     2569.16    530.22 o 
  -6   3 -11    11426.05    13009.68    704.94 o 
  -5   3 -11    12258.32    12936.53   1229.00 o 
  -4   3 -11    10266.62     8988.30    621.62 o 
  -3   3 -11     5184.78     5134.12    442.77 o 
  -2   3 -11     3891.82     3850.18    370.56 o 
  -1   3 -11      585.44      427.87    375.11 o 
   0   3 -11     5972.44     5929.48    404.63 o 
   1   3 -11      816.91     1005.54    267.87 o 
   2   3 -11      575.97      935.38    267.46 o 
   3   3 -11     1968.90     2541.12    330.58 o 
   4   3 -11      437.50      202.95    247.74 o 
   5   3 -11      919.03     1365.37    279.66 o 
   6   3 -11       40.87      -34.71    232.89 o 
   7   3 -11      331.02      648.52    257.64 o 
   8   3 -11      439.34      386.12    300.09 o 
   9   3 -11      162.61      448.93    310.47 o 
  10   3 -11      937.74     1586.00    365.35 o 
  11   3 -11       89.39     -237.34    301.86 o 
  12   3 -11     1250.56     1343.02    361.93 o 
  13   3 -11     2060.82     2682.11    697.98 o 
  14   3 -11       90.40      208.28    653.43 o 
  15   3 -11      389.89      -41.17    412.30 o 
  16   3 -11     3410.02     2755.84    564.43 o 
  17   3 -11     2124.29     2689.72    551.81 o 
  18   3 -11     2268.15     2779.37    581.03 o 
  19   3 -11     1099.24      639.77    522.22 o 
  20   3 -11     1116.68      885.01    555.36 o 
  21   3 -11      219.56     -193.06    742.53 o 
 -17   5 -11     4209.69     4415.66    771.77 o 
 -16   5 -11      667.46      439.90    582.17 o 
 -15   5 -11     1807.33     1898.83    608.79 o 
 -14   5 -11       87.09       49.19    616.30 o 
 -13   5 -11     1281.88     1601.33    582.73 o 
 -12   5 -11    26912.89    25337.00   1212.01 o 
 -11   5 -11    27521.28    28602.96   2190.47 o 
 -10   5 -11     1899.40     1627.51    540.72 o 
  -9   5 -11     5920.89     5356.17    660.56 o 
  -8   5 -11     2183.50     2842.70    555.36 o 
  -7   5 -11      365.30      -21.00    318.93 o 
  -6   5 -11    13214.52    12666.45    777.34 o 
  -5   5 -11     9464.95     9365.31    590.06 o 
  -4   5 -11     1360.24     2247.23    522.68 o 
  -3   5 -11     8029.06     8416.48    556.92 o 
  -2   5 -11      598.29     1224.14    286.92 o 
  -1   5 -11      664.19     1147.48    279.80 o 
   0   5 -11    13156.46    12885.75    748.90 o 
   1   5 -11     7912.64     7771.08    568.03 o 
   2   5 -11     2433.12     2737.86    317.53 o 
   3   5 -11    15853.23    16979.14    634.48 o 
   4   5 -11     2764.10     2942.00    325.55 o 
   5   5 -11     3436.67     2938.25    382.16 o 
   6   5 -11     5377.76     4647.80    438.53 o 
   7   5 -11     6429.91     7346.53    869.15 o 
   8   5 -11     1139.23      752.65    322.20 o 
   9   5 -11    10553.99    10843.07    606.15 o 
  10   5 -11     2663.95     2574.82    490.54 o 
  11   5 -11    25598.49    25853.42   1059.31 o 
  12   5 -11     6210.26     7229.50    659.34 o 
  13   5 -11       67.40     -376.29    376.29 o 
  14   5 -11     2580.02     2576.78    631.15 o 
  15   5 -11     1558.61     1368.45    494.75 o 
  16   5 -11      880.06     1553.04    579.17 o 
  17   5 -11    11831.70    12729.02    898.51 o 
  18   5 -11     3720.18     4202.73    965.29 o 
  19   5 -11     1079.83     1470.21    787.08 o 
  20   5 -11     1441.86      742.53    831.64 o 
  21   5 -11     1847.65     2821.62    965.29 o 
 -17   7 -11     5151.11     4932.81    813.37 o 
 -16   7 -11     1176.49      791.11    943.02 o 
 -15   7 -11     6888.47     6469.31   1240.03 o 
 -14   7 -11       81.23      643.44    559.96 o 
 -13   7 -11      630.66     1301.25    690.55 o 
 -12   7 -11     6420.25     4851.97    695.42 o 
 -11   7 -11    26475.18    28667.04   1238.98 o 
 -10   7 -11     1039.54       70.75    465.09 o 
  -9   7 -11     7778.84     6439.13    701.78 o 
  -8   7 -11      635.86      194.46    446.20 o 
  -7   7 -11     2202.19     1748.34    489.09 o 
  -6   7 -11     2099.43     1852.30    391.10 o 
  -5   7 -11     9629.86     8649.83   1370.22 o 
  -4   7 -11      874.22      701.43    336.68 o 
  -3   7 -11     5461.90     5922.12    485.66 o 
  -2   7 -11      233.92     -352.88    352.88 o 
  -1   7 -11     4085.52     4190.21    564.32 o 
   0   7 -11     6215.59     5657.93   1403.38 o 
   1   7 -11    12719.47    13725.38    807.70 o 
   2   7 -11     2416.31     1726.24    420.55 o 
   3   7 -11     9214.20     8763.24    650.05 o 
   4   7 -11      740.41      757.18    378.03 o 
   5   7 -11     1686.05     1336.37    406.77 o 
   6   7 -11     1219.85     1104.29    392.84 o 
   7   7 -11     6881.95     7063.73    602.30 o 
   8   7 -11      831.49      858.79    363.50 o 
   9   7 -11     4738.17     4630.80    542.28 o 
  10   7 -11     2164.12     2234.93    470.84 o 
  11   7 -11    23884.21    24002.64   1006.47 o 
  12   7 -11     1339.56     1448.00    898.46 o 
  13   7 -11      434.99     1084.10    727.68 o 
  14   7 -11      617.52      460.37    683.13 o 
  15   7 -11      425.20      341.56    653.43 o 
  16   7 -11     1360.79     1811.78    787.08 o 
  17   7 -11     9488.79     9504.41   1262.30 o 
  18   7 -11     1048.46     1663.27    801.93 o 
  19   7 -11     3389.38     2212.74    920.74 o 
  20   7 -11      516.31     1707.82    846.49 o 
 -16   9 -11     7687.86     8004.19   1819.20 o 
 -15   9 -11      774.76      801.93    598.56 o 
 -14   9 -11     2599.36     4246.07    868.76 o 
 -13   9 -11     3689.42     4084.83    831.64 o 
 -12   9 -11     2037.13     2617.12   1024.69 o 
 -11   9 -11    25635.57    25879.17   1223.06 o 
 -10   9 -11    26385.93    26298.14   1952.86 o 
  -9   9 -11     9846.26    10616.19    849.80 o 
  -8   9 -11      774.29     -290.20    579.17 o 
  -7   9 -11     4778.03     3901.81    612.63 o 
  -6   9 -11     5252.95     5997.64    671.82 o 
  -5   9 -11    25645.87    25630.45   1109.39 o 
  -4   9 -11    20158.62    22121.52   1648.42 o 
  -3   9 -11     3520.30     3284.21    524.52 o 
  -2   9 -11      669.66     1264.23    441.77 o 
  -1   9 -11     2106.68     2085.27   1054.40 o 
   0   9 -11     3790.37     3850.65    515.91 o 
   1   9 -11     5253.29     5667.19    660.85 o 
   2   9 -11     6415.43     7400.36    608.87 o 
   3   9 -11     3633.78     3754.22    496.73 o 
   4   9 -11     1629.54     2303.53    542.05 o 
   5   9 -11      274.73     -143.94    338.26 o 
   6   9 -11      469.90      318.86    512.35 o 
   7   9 -11     4078.74     4037.15    488.84 o 
   8   9 -11    10473.10    10514.25   1143.50 o 
   9   9 -11     3034.27     2524.61    772.23 o 
  10   9 -11      302.30       74.25    608.88 o 
  11   9 -11     9053.70    10529.10   1188.05 o 
  12   9 -11     7825.76     8895.53   1113.80 o 
  13   9 -11     4901.54     3356.24    861.34 o 
  14   9 -11     7275.42     7068.90   1128.65 o 
  15   9 -11     3714.00     3489.90    950.44 o 
  16   9 -11      465.97     -400.97    653.43 o 
  17   9 -11     4176.89     3207.74    950.44 o 
  18   9 -11     5589.86     6103.61   1113.80 o 
  19   9 -11     6227.49     6950.10   1188.05 o 
  20   9 -11     6869.01     8910.38   1366.26 o 
 -15  11 -11     1071.06      352.60    572.23 o 
 -14  11 -11     1000.09      765.34    824.21 o 
 -13  11 -11      792.74     1072.06    582.73 o 
 -12  11 -11     7496.66     7180.38    824.28 o 
 -11  11 -11     5978.52     6421.61   1284.58 o 
 -10  11 -11     9619.62    10577.29    886.91 o 
  -9  11 -11      461.59      572.92    496.73 o 
  -8  11 -11     1182.80     2278.25    558.21 o 
  -7  11 -11      388.05      -84.76    430.67 o 
  -6  11 -11     4376.49     3589.27    594.03 o 
  -5  11 -11     1064.59     1014.09    475.63 o 
  -4  11 -11     6478.46     7461.44    680.57 o 
  -3  11 -11      334.00      139.71    571.75 o 
  -2  11 -11      528.85      108.90    391.17 o 
  -1  11 -11      579.95      142.81    668.28 o 
   0  11 -11     5159.27     5571.67   1024.69 o 
   1  11 -11     4011.58     4184.28    586.60 o 
   2  11 -11     5987.66     6690.08    595.86 o 
   3  11 -11     1218.21      901.38    402.86 o 
   4  11 -11     1736.06     1989.99    697.98 o 
   5  11 -11      526.23      326.71    579.17 o 
   6  11 -11     1720.79     1143.50    668.28 o 
   7  11 -11     5705.17     7351.06   1024.69 o 
   8  11 -11     4684.41     5049.22    876.19 o 
   9  11 -11     2234.02     2970.13    787.08 o 
  10  11 -11     5108.77     5004.66    950.44 o 
  11  11 -11     1973.78     3564.15    876.19 o 
  12  11 -11     3825.37     4128.48    905.89 o 
  13  11 -11     5244.34     6281.82   1054.40 o 
  14  11 -11      598.20     1395.96    742.53 o 
  15  11 -11     3985.65     3816.61    950.44 o 
  16  11 -11     2503.64     2524.61    935.59 o 
  17  11 -11     1548.61     2613.71    920.74 o 
  18  11 -11     2322.69      311.86    772.23 o 
  19  11 -11     2781.24     2123.64    935.59 o 
 -14  13 -11     3681.79     3402.20    687.75 o 
 -13  13 -11      787.22      719.37    570.50 o 
 -12  13 -11    29899.70    34129.97   1752.38 o 
 -11  13 -11      233.92      -24.49    488.21 o 
 -10  13 -11    14580.36    16380.91   1188.05 o 
  -9  13 -11     2433.55     2588.89    589.90 o 
  -8  13 -11     1371.43     1156.10    517.81 o 
  -7  13 -11      337.88     -295.95    435.07 o 
  -6  13 -11    16440.93    18075.60   1040.07 o 
  -5  13 -11     1172.18      829.72    487.53 o 
  -4  13 -11    29577.78    31003.65   1232.59 o 
  -3  13 -11        0.97      127.86    427.09 o 
  -2  13 -11     3763.15     3857.63    905.89 o 
  -1  13 -11     1543.55     1945.43    712.83 o 
   0  13 -11      804.83     -163.36    638.58 o 
   1  13 -11     2768.39     3682.96    816.78 o 
   2  13 -11    19252.37    17865.31   1485.06 o 
   3  13 -11     1159.74      386.12    653.43 o 
   4  13 -11     6124.49     6400.62    994.99 o 
   5  13 -11      786.51     1559.32    683.13 o 
   6  13 -11     7216.96     7900.54   1069.25 o 
   7  13 -11     1990.38      460.37    653.43 o 
   8  13 -11    16846.91    20404.77   1678.12 o 
   9  13 -11      403.63     1485.06    727.68 o 
  10  13 -11     5955.85     7514.42   1128.65 o 
  11  13 -11       80.80      341.56    727.68 o 
  12  13 -11     2201.85     2673.11    846.49 o 
  13  13 -11      344.97     -267.31    712.83 o 
  14  13 -11     8309.14     8034.19   1232.60 o 
  15  13 -11     1454.67     1485.06    876.19 o 
  16  13 -11     8371.79     9593.51   1306.86 o 
  17  13 -11      132.07      549.47    801.93 o 
  18  13 -11     1329.43     1232.60    861.34 o 
 -12  15 -11     6776.98     6444.35    965.29 o 
 -11  15 -11     6160.94     7444.34    799.16 o 
 -10  15 -11    11410.73    14750.91   1028.94 o 
  -9  15 -11     2958.13     2824.15    824.21 o 
  -8  15 -11     3941.92     3957.43    655.74 o 
  -7  15 -11      747.62     1148.95    513.26 o 
  -6  15 -11     2332.64     3192.89    905.89 o 
  -5  15 -11     2371.93     3163.19    891.04 o 
  -4  15 -11    17040.68    16974.28   1514.76 o 
  -3  15 -11     1919.92      341.56    697.98 o 
  -2  15 -11     3689.42     2613.71    891.04 o 
  -1  15 -11      938.57     1410.81    757.38 o 
   0  15 -11     2057.25     2079.09    787.08 o 
   1  15 -11       15.02      193.06    668.28 o 
   2  15 -11      387.03     1173.20    712.83 o 
   3  15 -11     2203.23     2361.25    831.64 o 
   4  15 -11     6815.93     7113.45   1069.25 o 
   5  15 -11     3638.21     3876.02    876.19 o 
   6  15 -11      513.25      475.22    668.28 o 
   7  15 -11      332.00      356.42    653.43 o 
   8  15 -11      238.67     -148.51    668.28 o 
   9  15 -11      393.52     -668.28    668.28 o 
  10  15 -11     5829.30     6133.31   1098.95 o 
  11  15 -11     1568.08     1098.95    831.64 o 
  12  15 -11      166.43       44.55    757.38 o 
  13  15 -11      941.14     2390.95    920.74 o 
  14  15 -11     2136.31     2093.94    891.04 o 
  15  15 -11      718.31     1069.25    861.34 o 
  16  15 -11     2236.95     2613.71   1009.84 o 
 -11  17 -11    18445.11    18221.73   1707.82 o 
 -10  17 -11    13898.43    12593.34   1440.51 o 
  -9  17 -11     6163.26     7009.50   1113.80 o 
  -8  17 -11     2696.19     1692.97    831.64 o 
  -7  17 -11      226.41      207.91    742.53 o 
  -6  17 -11     2489.34     2524.61    905.89 o 
  -5  17 -11     6269.21     6266.97   1098.95 o 
  -4  17 -11     7468.87     6964.95   1113.80 o 
  -3  17 -11     2584.55     3415.65    920.74 o 
  -2  17 -11     9529.87     8293.48    818.87 o 
  -1  17 -11     1884.90     1499.91    772.23 o 
   0  17 -11     2170.34     2806.77    831.64 o 
   1  17 -11      664.08     1989.99    816.78 o 
   2  17 -11     2577.93     3133.48    861.34 o 
   3  17 -11     1304.23     2004.84    772.23 o 
   4  17 -11     3966.34     4143.33    920.74 o 
   5  17 -11     3336.83     2673.11    816.78 o 
   6  17 -11     2891.88     2791.92    905.89 o 
   7  17 -11     9243.59    10068.73   1262.30 o 
   8  17 -11      493.09      831.64    772.23 o 
   9  17 -11     1883.88     2287.00    891.04 o 
  10  17 -11     4392.74     4247.28   1024.69 o 
  11  17 -11     5642.63     4974.96   1039.54 o 
  12  17 -11     1904.12     2732.52    905.89 o 
  13  17 -11     3890.06     3712.66   1039.54 o 
  14  17 -11      119.97      549.47    831.64 o 
  15  17 -11      274.27     1306.86    891.04 o 
  -7  19 -11     2637.98     3059.23    891.04 o 
  -6  19 -11      800.31      400.97    801.93 o 
  -5  19 -11      584.03     1455.36    816.78 o 
  -4  19 -11     2499.50     2123.64    846.49 o 
  -3  19 -11     3329.77     5643.24   1054.40 o 
  -2  19 -11     5172.69     4403.67    687.75 o 
  -1  19 -11    14388.89    15949.58   1470.21 o 
   0  19 -11      891.20      594.03    757.38 o 
   1  19 -11      536.05       44.55    727.68 o 
   2  19 -11     3794.08     4202.73    950.44 o 
   3  19 -11     2719.37     2747.37    876.19 o 
   4  19 -11     2401.91     1618.72    787.08 o 
   5  19 -11     4066.52     3371.09    965.29 o 
   6  19 -11     3309.98     2584.01    905.89 o 
   7  19 -11      569.80      965.29    787.08 o 
   8  19 -11     2157.66     2346.40    935.59 o 
   9  19 -11     3359.30     2777.07    905.89 o 
  10  19 -11     1035.39      -89.10    801.93 o 
  11  19 -11     5095.14     7514.42   1232.60 o 
  12  19 -11     2188.44     1514.76    905.89 o 
  -2  21 -11     2099.64      646.00    556.55 o 
  -1  21 -11     2613.83     1417.74    625.87 o 
   0  21 -11      205.34     -415.82    683.13 o 
   1  21 -11    10317.54     7900.54   1173.20 o 
   2  21 -11      719.68     -668.28    668.28 o 
   3  21 -11     7455.98     8316.36   1247.45 o 
   4  21 -11     1439.05     1633.57    846.49 o 
   5  21 -11     1077.61     2064.24    891.04 o 
   6  21 -11      327.97     -683.13    697.98 o 
   7  21 -11    13955.31    15028.84   1559.32 o 
   8  21 -11      255.70      608.88    831.64 o 
   9  21 -11     5598.93     7365.92   1202.90 o 
 -18   0 -10     2472.94     1603.87    935.59 o 
 -16   0 -10    15525.34    13959.60   1544.47 o 
 -14   0 -10    28903.38    29716.12   1900.88 o 
 -12   0 -10     8915.92     9712.32   1128.65 o 
 -10   0 -10     6276.06     7603.52   1009.84 o 
  -8   0 -10    60850.31    59690.44   1894.36 o 
  -6   0 -10    76310.60    76567.95   2208.94 o 
  -4   0 -10    44311.08    42233.63   2509.76 o 
  -2   0 -10     4206.93     3941.96    498.05 o 
   0   0 -10    36239.37    37304.63   1960.28 o 
   2   0 -10    43850.02    44703.28   1893.46 o 
   4   0 -10     9737.54    10622.81    809.36 o 
   6   0 -10     7671.06     9129.10    634.72 o 
   8   0 -10    39607.52    41723.11   1343.02 o 
  10   0 -10    10248.32    11319.54    735.07 o 
  12   0 -10    28026.03    28954.83   1113.10 o 
  14   0 -10    63527.59    64704.22   2702.82 o 
  16   0 -10    21771.09    22498.71   1470.21 o 
  18   0 -10    11738.88    13766.54   1351.41 o 
  20   0 -10    26043.14    24815.41   1707.82 o 
  22   0 -10    10292.61    12637.89   1425.66 o 
 -19   2 -10     3229.56     4566.81   1202.90 o 
 -18   2 -10     1938.79     3884.71    686.31 o 
 -17   2 -10      574.92     1063.43    602.10 o 
 -16   2 -10     9952.89    11266.42    955.59 o 
 -15   2 -10      753.49      772.84    513.26 o 
 -14   2 -10     2426.23     1683.74    582.73 o 
 -13   2 -10     7863.95     7003.51   1150.92 o 
 -12   2 -10      763.88     1000.46    601.45 o 
 -11   2 -10     6609.78     5230.32    640.30 o 
 -10   2 -10     3586.37     4611.32   1173.20 o 
  -9   2 -10     2514.04     2371.43    501.10 o 
  -8   2 -10      212.91      542.85    336.27 o 
  -7   2 -10     5917.65     6971.96    574.58 o 
  -6   2 -10     4011.64     4487.44    386.21 o 
  -5   2 -10     2223.27     2126.36    313.13 o 
  -4   2 -10     4298.31     3946.04    365.54 o 
  -3   2 -10    10753.35    10691.99    619.34 o 
  -2   2 -10    52056.19    50960.89   1126.30 o 
  -1   2 -10     5183.24     4887.09    368.68 o 
   0   2 -10     3862.59     4027.76    346.97 o 
   1   2 -10      834.07     1143.27    295.80 o 
   2   2 -10    15142.94    14608.25    547.70 o 
   3   2 -10     1358.69     1342.04    381.54 o 
   4   2 -10     8466.02     7858.94    418.52 o 
   5   2 -10     5118.36     5321.41    357.55 o 
   6   2 -10     4662.95     4531.61    341.21 o 
   7   2 -10      741.06     1044.70    250.82 o 
   8   2 -10    21938.00    23167.11    648.83 o 
   9   2 -10      458.76      321.17    334.39 o 
  10   2 -10     7606.78     7754.31    564.40 o 
  11   2 -10     1745.91     1469.04    287.24 o 
  12   2 -10     9191.46    10218.67    585.34 o 
  13   2 -10     5171.51     5237.37    541.39 o 
  14   2 -10    20966.55    20442.10    981.79 o 
  15   2 -10     1200.70     1510.62    379.67 o 
  16   2 -10    14353.41    13367.56   1225.18 o 
  17   2 -10     1578.75     1109.44    542.05 o 
  18   2 -10    15200.07    14799.81    970.28 o 
  19   2 -10     1499.97     2112.09    564.43 o 
  20   2 -10     3867.39     4558.85    680.39 o 
  21   2 -10     1378.58     1564.31    846.49 o 
  22   2 -10     1184.44      439.90    537.06 o 
 -19   4 -10    26744.66    23817.64   1443.63 o 
 -18   4 -10      149.70      583.98    551.23 o 
 -17   4 -10     8912.25     8383.85    887.29 o 
 -16   4 -10      690.61      133.66    540.72 o 
 -15   4 -10     2234.65     2223.51    627.70 o 
 -14   4 -10      688.91     1483.41    646.00 o 
 -13   4 -10    27006.57    27036.52   1238.58 o 
 -12   4 -10      497.37     1150.92    504.05 o 
 -11   4 -10    22770.77    21560.56   1170.54 o 
 -10   4 -10     2772.66     2736.23    529.60 o 
  -9   4 -10    22505.95    21934.50    834.33 o 
  -8   4 -10     1031.36     1075.35    350.89 o 
  -7   4 -10    36422.62    34506.06   1850.07 o 
  -6   4 -10     3351.73     3891.25    375.43 o 
  -5   4 -10    36740.88    35536.86   1114.62 o 
  -4   4 -10    14156.87    14856.10    660.77 o 
  -3   4 -10    48663.95    48253.26   1086.89 o 
  -2   4 -10    31125.81    32123.07   1176.78 o 
  -1   4 -10    80154.65    78843.86   1540.79 o 
   0   4 -10     4286.05     3723.07    340.35 o 
   1   4 -10     5839.06     6755.17    399.22 o 
   2   4 -10     9980.69     9742.10    457.87 o 
   3   4 -10    35113.89    33687.29    826.89 o 
   4   4 -10    34430.10    35528.07    845.97 o 
   5   4 -10    29795.08    27185.88    823.62 o 
   6   4 -10    10224.14     9560.38    448.00 o 
   7   4 -10      841.59      596.82    235.88 o 
   8   4 -10     3751.33     3188.32    314.34 o 
   9   4 -10      623.35      822.52    294.03 o 
  10   4 -10    21488.35    21983.68    770.48 o 
  11   4 -10    30572.34    30162.79   1361.90 o 
  12   4 -10    16165.13    16046.99    715.94 o 
  13   4 -10      360.00     -188.11    300.09 o 
  14   4 -10     1775.04     1740.88    512.35 o 
  15   4 -10     1096.85     1645.32    455.98 o 
  16   4 -10    19889.02    19518.69   1010.66 o 
  17   4 -10    27594.74    30242.23   1242.74 o 
  18   4 -10    24474.98    25432.60   1151.53 o 
  19   4 -10     6970.82     9404.94   2517.18 o 
  20   4 -10     4618.09     4928.83    839.06 o 
  21   4 -10     1212.49       74.25    757.38 o 
  22   4 -10     8606.59    12355.73   1455.36 o 
 -18   6 -10      290.26     -538.89    538.89 o 
 -17   6 -10    66008.07    65575.52   2215.63 o 
 -16   6 -10     1527.85     2240.56    618.49 o 
 -15   6 -10    15513.19    15304.57   1091.95 o 
 -14   6 -10     7691.86     9311.56   2168.19 o 
 -13   6 -10    38263.85    35825.33   1432.66 o 
 -12   6 -10      482.08      847.10    509.22 o 
 -11   6 -10    64048.05    60491.27   2183.05 o 
 -10   6 -10     1762.13     1596.44    514.55 o 
  -9   6 -10    26654.38    26548.32    936.63 o 
  -8   6 -10     7124.60     7593.75    560.13 o 
  -7   6 -10    23202.07    24185.41    859.89 o 
  -6   6 -10      630.31      747.74    326.49 o 
  -5   6 -10    90435.05    91946.73   1766.04 o 
  -4   6 -10      254.48      247.53    254.09 o 
  -3   6 -10    59484.81    60581.00   1275.78 o 
  -2   6 -10    12290.35    13066.80    542.54 o 
  -1   6 -10    97316.99    98832.88   1831.57 o 
   0   6 -10     1456.13     1060.35    267.69 o 
   1   6 -10    68276.34    71687.15   1445.96 o 
   2   6 -10     2754.34     2129.81    294.14 o 
   3   6 -10   109239.76   111042.44   2000.07 o 
   4   6 -10     8262.88     7944.53    417.03 o 
   5   6 -10   127316.21   127806.31   1993.53 o 
   6   6 -10      120.13      -38.11    269.76 o 
   7   6 -10    55827.63    54680.99   1540.37 o 
   8   6 -10       59.57       12.92    276.03 o 
   9   6 -10    13893.17    13352.70    749.54 o 
  10   6 -10    13409.65    13687.78    667.20 o 
  11   6 -10    58911.63    59316.19   2198.85 o 
  12   6 -10      347.92      833.62    388.67 o 
  13   6 -10    19981.73    21147.28    988.39 o 
  14   6 -10      473.21      373.49    406.05 o 
  15   6 -10      124.37      650.00    405.92 o 
  16   6 -10     6964.21     8500.77    701.78 o 
  17   6 -10     9141.40     8850.98   1202.90 o 
  18   6 -10       25.26     1143.50    757.38 o 
  19   6 -10     9589.42     9875.67   1277.15 o 
  20   6 -10       16.81      891.04    816.78 o 
  21   6 -10     2116.13     1336.56    861.34 o 
  22   6 -10     3146.87     4707.65   1098.95 o 
 -18   8 -10     2793.91     3331.76    723.66 o 
 -17   8 -10    11883.04    13653.08   1180.63 o 
 -16   8 -10      181.77      286.22    555.36 o 
 -15   8 -10    13228.90    13208.60   1018.43 o 
 -14   8 -10     2210.85     2651.45    623.16 o 
 -13   8 -10     5637.56     5382.56    703.57 o 
 -12   8 -10     3307.36     3787.51    624.74 o 
 -11   8 -10    11450.54    12541.46   1678.12 o 
 -10   8 -10     1010.77     1400.18    571.75 o 
  -9   8 -10    40501.05    40232.88   1185.49 o 
  -8   8 -10     2094.14     2715.90    407.54 o 
  -7   8 -10    12153.01    12336.29    853.00 o 
  -6   8 -10      924.90     1100.80    348.96 o 
  -5   8 -10    25136.87    26125.57    859.40 o 
  -4   8 -10     7360.44     7098.86    707.13 o 
  -3   8 -10    54442.07    58149.74   1244.14 o 
  -2   8 -10      406.40      510.38    257.29 o 
  -1   8 -10    34238.66    33529.63    848.60 o 
   0   8 -10      439.57      759.29    300.60 o 
   1   8 -10      663.54      544.68    282.13 o 
   2   8 -10     9748.96     9750.62    555.72 o 
   3   8 -10    49524.85    51146.96   1473.96 o 
   4   8 -10     1518.12     1284.98    456.89 o 
   5   8 -10    25921.49    24347.11    796.22 o 
   6   8 -10     1418.84     1203.82    402.75 o 
   7   8 -10     2325.07     2183.49    357.14 o 
   8   8 -10     1343.05     1647.77    329.18 o 
   9   8 -10     3828.33     4353.46   1188.05 o 
  10   8 -10      946.97      849.24    438.09 o 
  11   8 -10    30914.47    32241.43   1158.16 o 
  12   8 -10     6796.62     6667.93    965.29 o 
  13   8 -10     5234.70     4722.50    876.19 o 
  14   8 -10     2866.78     3504.75    801.93 o 
  15   8 -10     7354.45     6786.74   1054.40 o 
  16   8 -10      446.80      237.61    668.28 o 
  17   8 -10    19024.55    18622.70   1618.72 o 
  18   8 -10    10808.50    10751.86   1351.41 o 
  19   8 -10     8385.50    10395.45   1336.56 o 
  20   8 -10     8094.48     7618.38   1232.60 o 
  21   8 -10    12353.95    14345.71   1589.02 o 
 -17  10 -10     1320.96       23.05    551.23 o 
 -16  10 -10     2491.58     2155.32    629.80 o 
 -15  10 -10     6461.13     5868.36    779.66 o 
 -14  10 -10     2663.03     3680.47    787.08 o 
 -13  10 -10     1015.20      448.37    517.81 o 
 -12  10 -10      750.05     1342.44    772.23 o 
 -11  10 -10     2719.42     3176.39    598.56 o 
 -10  10 -10     2082.17     1327.96    496.73 o 
  -9  10 -10     9323.72     9393.20    777.07 o 
  -8  10 -10     1078.99     1715.14    898.46 o 
  -7  10 -10      630.99      910.96    430.16 o 
  -6  10 -10      804.16     1000.79    631.15 o 
  -5  10 -10     2247.40     2482.47    484.16 o 
  -4  10 -10     4878.37     4922.96    562.40 o 
  -3  10 -10     5018.39     5521.06    553.88 o 
  -2  10 -10     4635.05     5077.90    535.23 o 
  -1  10 -10     4259.73     3924.16    498.82 o 
   0  10 -10     1336.93     1422.65    406.77 o 
   1  10 -10     4300.04     3721.26    787.08 o 
   2  10 -10     2472.96     2529.15    431.74 o 
   3  10 -10     4786.49     3914.40    470.84 o 
   4  10 -10     2592.86     2632.22    416.51 o 
   5  10 -10     3215.99     3187.52    442.46 o 
   6  10 -10     4722.77     4047.74    469.52 o 
   7  10 -10     8279.61     7618.38    965.29 o 
   8  10 -10     7967.24     8940.08   1039.54 o 
   9  10 -10    14053.77    13929.90   1262.30 o 
  10  10 -10     1830.87     1826.63    668.28 o 
  11  10 -10     5147.08     4707.65    861.34 o 
  12  10 -10     5073.26     5494.74    920.74 o 
  13  10 -10     6028.53     4009.67    846.49 o 
  14  10 -10     6029.15     6252.12   1054.40 o 
  15  10 -10    10464.93    12192.37   1336.56 o 
  16  10 -10     2710.32     3237.44    891.04 o 
  17  10 -10     1810.52     2925.58    861.34 o 
  18  10 -10     5971.11     6831.29   1173.20 o 
  19  10 -10       11.13     -504.92    772.23 o 
  20  10 -10     7640.64     8524.26   1321.71 o 
 -16  12 -10     2209.74     1451.65    629.01 o 
 -15  12 -10     1784.24     1750.91    640.30 o 
 -14  12 -10    26631.86    24995.11   1354.63 o 
 -13  12 -10     1918.17     2185.83    905.89 o 
 -12  12 -10       31.90      182.95    493.21 o 
 -11  12 -10      133.67        4.62    472.19 o 
 -10  12 -10     2560.64     2355.29    546.05 o 
  -9  12 -10     1543.13     1889.82    535.24 o 
  -8  12 -10    51824.80    51757.74   1709.25 o 
  -7  12 -10      348.70      737.70    451.18 o 
  -6  12 -10     4473.53     3648.74   1002.42 o 
  -5  12 -10     7347.85     8057.29    928.16 o 
  -4  12 -10    10796.71    12094.26    634.66 o 
  -3  12 -10      405.77      234.28    314.43 o 
  -2  12 -10    13949.13    14048.23    673.64 o 
  -1  12 -10     1105.16     2015.79    424.43 o 
   0  12 -10     1861.35     1665.83    413.65 o 
   1  12 -10     2292.56     2277.57    490.07 o 
   2  12 -10     5391.25     6890.69    950.44 o 
   3  12 -10     3412.35     3445.35    787.08 o 
   4  12 -10    10674.38    11331.04   1143.50 o 
   5  12 -10      305.71      371.27    623.73 o 
   6  12 -10     3186.72     5197.72    876.19 o 
   7  12 -10     7209.49     8256.95   1024.69 o 
   8  12 -10    12471.23    13825.94   1292.01 o 
   9  12 -10      321.75     -519.77    519.77 o 
  10  12 -10    19924.04    23374.90   1574.17 o 
  11  12 -10     1947.96     1871.18    772.23 o 
  12  12 -10     1051.09      564.32    668.28 o 
  13  12 -10     6605.30     5034.37    994.99 o 
  14  12 -10    22429.27    23464.00   1648.42 o 
  15  12 -10      744.28     1574.17    801.93 o 
  16  12 -10    34254.68    35552.42   2138.49 o 
  17  12 -10      233.95      311.86    742.53 o 
  18  12 -10     2725.52     1960.28    905.89 o 
  19  12 -10     6604.58     7395.62   1247.45 o 
  20  12 -10    11012.61     9845.97   1410.81 o 
 -15  14 -10      245.18      612.10    646.00 o 
 -14  14 -10     2773.31     3191.71    672.06 o 
 -13  14 -10     1349.90     1863.03    591.57 o 
 -12  14 -10     7592.85     8390.12    813.78 o 
 -11  14 -10      709.97      635.36    508.57 o 
 -10  14 -10    14086.34    14586.23    980.79 o 
  -9  14 -10     2023.51     2326.69    559.96 o 
  -8  14 -10     1999.32     1668.17    509.22 o 
  -7  14 -10      365.78      533.94    452.37 o 
  -6  14 -10     9546.53    10075.27    778.05 o 
  -5  14 -10     2247.44     2187.50    494.75 o 
  -4  14 -10    12543.23    12793.54    663.16 o 
  -3  14 -10     1897.83     1703.12    366.62 o 
  -2  14 -10    24557.42    23525.38   1054.37 o 
  -1  14 -10      644.85      613.71    433.42 o 
   0  14 -10     1867.94     3385.94    787.08 o 
   1  14 -10     2182.92     2004.84    653.43 o 
   2  14 -10     8239.33     7291.66   1024.69 o 
   3  14 -10     1217.90     1202.90    653.43 o 
   4  14 -10     7426.92     8850.98   1069.25 o 
   5  14 -10      282.56      326.71    549.47 o 
   6  14 -10     3088.37     2895.87    772.23 o 
   7  14 -10      847.87     -267.31    638.58 o 
   8  14 -10     3855.36     4618.55    876.19 o 
   9  14 -10     1293.71      400.97    683.13 o 
  10  14 -10     2668.98     3712.66    876.19 o 
  11  14 -10      283.03      534.62    683.13 o 
  12  14 -10     1231.16     1529.62    801.93 o 
  13  14 -10     1473.07     2494.91    861.34 o 
  14  14 -10     5885.22     6207.57   1069.25 o 
  15  14 -10     2582.05     2242.45    846.49 o 
  16  14 -10     9012.61    10870.67   1351.41 o 
  17  14 -10     1796.61     -148.51    757.38 o 
  18  14 -10     8556.59     8702.47   1321.71 o 
 -13  16 -10     2826.58     3920.13    682.32 o 
 -12  16 -10    18441.40    20887.23   1202.05 o 
 -11  16 -10    13095.79    12625.28    972.72 o 
 -10  16 -10    12618.25    14344.83   2390.95 o 
  -9  16 -10     6385.00     6751.42    905.89 o 
  -8  16 -10     3062.90     3087.21    576.41 o 
  -7  16 -10     1171.39     1173.20    757.38 o 
  -6  16 -10     8900.28     9207.39   1143.50 o 
  -5  16 -10    10667.30    11835.96   1262.30 o 
  -4  16 -10    35005.94    36375.39   1391.35 o 
  -3  16 -10    33980.03    33269.50   1462.79 o 
  -2  16 -10    12914.74    14776.90    933.88 o 
  -1  16 -10     6935.64     7389.65    719.26 o 
   0  16 -10     4186.98     4046.79    602.10 o 
   1  16 -10     2278.12     1811.78    727.68 o 
   2  16 -10    10766.08    11939.91   1232.60 o 
   3  16 -10    11745.81    12712.15   1232.60 o 
   4  16 -10     6371.12     6073.91    935.59 o 
   5  16 -10     1058.90      816.78    683.13 o 
   6  16 -10    16472.16    17063.38   1485.06 o 
   7  16 -10      159.07      579.17    683.13 o 
   8  16 -10     7590.00    10558.80   1202.90 o 
   9  16 -10     2206.41      801.93    757.38 o 
  10  16 -10     3525.98     4574.00    980.14 o 
  11  16 -10      518.45      608.88    757.38 o 
  12  16 -10     5059.67     4336.39    980.14 o 
  13  16 -10      550.59      371.27    787.08 o 
  14  16 -10     4337.47     6860.99   1143.50 o 
  15  16 -10     2070.45     1470.21    861.34 o 
  16  16 -10    10236.90    11791.40   1425.66 o 
  17  16 -10     1291.37     -445.52    772.23 o 
  -9  18 -10     4148.65     3801.76    920.74 o 
  -8  18 -10      500.53     -697.98    697.98 o 
  -7  18 -10     2972.70     1915.73    831.64 o 
  -6  18 -10    12003.97    11791.40   1292.01 o 
  -5  18 -10    16866.71    17572.44   1076.01 o 
  -4  18 -10     1636.90     1252.76    513.26 o 
  -3  18 -10     5479.02     5291.20    671.82 o 
  -2  18 -10     1957.34     1763.08   1395.96 o 
  -1  18 -10    27966.54    31148.95   1291.11 o 
   0  18 -10     4966.97     4660.12    656.25 o 
   1  18 -10    36478.26    40036.05   1767.22 o 
   2  18 -10     5024.69     4559.14    920.74 o 
   3  18 -10     8514.19     8375.76   1098.95 o 
   4  18 -10      384.75     -534.62    534.62 o 
   5  18 -10    27685.26    30428.95   1782.08 o 
   6  18 -10     8649.60     8390.61   1143.50 o 
   7  18 -10    31812.58    32433.79   1945.43 o 
   8  18 -10     1696.39     1054.40    801.93 o 
   9  18 -10     3687.98     3118.63    935.59 o 
  10  18 -10     3043.95     2895.87    920.74 o 
  11  18 -10     8607.18    10395.45   1321.71 o 
  12  18 -10     2078.52     2346.40    876.19 o 
  13  18 -10     9797.43    10484.55   1351.41 o 
  14  18 -10     1988.23     1960.28    920.74 o 
  15  18 -10      630.52      623.73    801.93 o 
  -4  20 -10      111.11      229.45    477.71 o 
  -3  20 -10    11221.38    10610.39    882.08 o 
  -2  20 -10      195.80      540.44    507.27 o 
  -1  20 -10    22588.36    22609.18   1205.42 o 
   0  20 -10     1360.43     1938.72    545.75 o 
   1  20 -10      134.77     -192.55    601.45 o 
   2  20 -10       55.73     -282.16    653.43 o 
   3  20 -10     3048.09     1544.47    801.93 o 
   4  20 -10      132.81     2153.34    801.93 o 
   5  20 -10    19886.20    20879.99   1692.97 o 
   6  20 -10      122.53     -371.27    697.98 o 
   7  20 -10     2779.91     2895.87    905.89 o 
   8  20 -10       38.32     1217.75    801.93 o 
   9  20 -10       40.49     1217.75    816.78 o 
  10  20 -10      518.51      490.07    727.68 o 
  11  20 -10    10903.84    13261.62   1499.91 o 
  12  20 -10      606.76     2049.39    846.49 o 
  13  20 -10     9034.03     9964.78   1366.26 o 
  -4  22 -10     2178.76     1871.18    846.49 o 
  -3  22 -10     5967.58     6994.65   1158.35 o 
  -2  22 -10     5521.97     5375.93   1084.10 o 
  -1  22 -10     9064.78     6415.47   1128.65 o 
   0  22 -10      112.81      103.95    742.53 o 
   1  22 -10     2365.12     3574.47    690.55 o 
   2  22 -10       63.39      683.13    742.53 o 
   3  22 -10     9457.93    11212.23   1277.15 o 
   4  22 -10     6557.78     5554.14   1054.40 o 
   5  22 -10     8241.93     7336.21   1143.50 o 
   6  22 -10     3947.04     4781.90   1039.54 o 
   7  22 -10     3245.06     2242.45    876.19 o 
   8  22 -10      582.50     1722.67    876.19 o 
   9  22 -10     1341.68     1366.26    846.49 o 
 -20   1  -9      202.04     1134.59   1136.07 o 
 -19   1  -9     7238.50     7335.26   1277.15 o 
 -18   1  -9     4755.98     5585.94   1292.01 o 
 -17   1  -9        3.61     -107.85    517.81 o 
 -16   1  -9     7519.60     6042.91    846.49 o 
 -15   1  -9    10006.85    10049.33    876.41 o 
 -14   1  -9     3245.51     3893.80    972.72 o 
 -13   1  -9     1510.97     1491.43    477.71 o 
 -12   1  -9     1498.70     1684.03    690.55 o 
 -11   1  -9       55.97       12.34    404.19 o 
 -10   1  -9    27519.75    28048.92    930.98 o 
  -9   1  -9     9322.51     9316.38    508.19 o 
  -8   1  -9    16295.75    15641.86    621.65 o 
  -7   1  -9     4015.21     4363.12    366.09 o 
  -6   1  -9    21607.86    20501.43    643.99 o 
  -5   1  -9    17416.06    16367.76    574.72 o 
  -4   1  -9    10815.97     9867.38    474.79 o 
  -3   1  -9     8109.63     8216.95    429.55 o 
  -2   1  -9    25201.67    26826.31    704.78 o 
  -1   1  -9      754.06      966.65    303.98 o 
   0   1  -9     2273.84     2068.16    270.03 o 
   1   1  -9     4889.88     4751.76    337.30 o 
   2   1  -9    21983.60    20132.63    586.53 o 
   3   1  -9      684.18      278.17    223.29 o 
   4   1  -9    15679.57    16573.99    530.11 o 
   5   1  -9     4514.38     4450.19    329.84 o 
   6   1  -9      202.11      353.31    217.58 o 
   7   1  -9     6707.59     5974.63    359.84 o 
   8   1  -9     1070.35     1650.41    297.95 o 
   9   1  -9     4871.35     5156.31    352.64 o 
  10   1  -9    21428.24    20720.43    619.92 o 
  11   1  -9     1420.99     1354.57    271.74 o 
  12   1  -9    15846.41    16815.88    587.79 o 
  13   1  -9     2261.68     2034.35    306.47 o 
  14   1  -9      338.50      254.08    266.83 o 
  15   1  -9     1071.39      908.51    336.74 o 
  16   1  -9     5833.76     6554.98    522.45 o 
  17   1  -9      482.67       68.75    749.96 o 
  18   1  -9     3580.85     3895.17    787.08 o 
  19   1  -9     3443.96     3887.17    619.56 o 
  20   1  -9     4944.14     4034.41    650.05 o 
  21   1  -9      444.12      735.71    513.26 o 
  22   1  -9      781.46      123.09    507.27 o 
  23   1  -9      500.18      430.67    567.05 o 
 -20   3  -9      481.29      538.90    581.03 o 
 -19   3  -9     4280.30     4251.27    748.13 o 
 -18   3  -9     1145.92      341.56    577.55 o 
 -17   3  -9     4897.69     4620.97    713.84 o 
 -16   3  -9     5722.83     5570.00    734.17 o 
 -15   3  -9     4567.10     4566.38    698.26 o 
 -14   3  -9     7777.55     7183.91    756.07 o 
 -13   3  -9     3149.07     3376.61    727.68 o 
 -12   3  -9       48.67       76.92    409.13 o 
 -11   3  -9     7573.78     8473.75    735.07 o 
 -10   3  -9    32862.25    30976.32    989.56 o 
  -9   3  -9    37619.71    36136.70    940.44 o 
  -8   3  -9    38810.59    39065.49    962.86 o 
  -7   3  -9    30341.66    28258.67    785.16 o 
  -6   3  -9     1647.04     1898.47    287.38 o 
  -5   3  -9     3620.34     3302.87    326.32 o 
  -4   3  -9     1634.32     2015.56    291.11 o 
  -3   3  -9     9324.01     9928.91    688.06 o 
  -2   3  -9    47297.47    48403.60   1044.12 o 
  -1   3  -9    32701.10    32539.72    791.00 o 
   0   3  -9     1019.87     1208.71    244.30 o 
   1   3  -9     2605.20     3083.74    289.98 o 
   2   3  -9     9908.14    10181.60    479.38 o 
   3   3  -9     5141.50     5315.48    345.16 o 
   4   3  -9     8582.79     8773.61    416.98 o 
   5   3  -9    16517.35    17884.57    906.70 o 
   6   3  -9     3042.35     3223.99    323.67 o 
   7   3  -9      783.06      737.06    296.37 o 
   8   3  -9      238.49      508.95    213.90 o 
   9   3  -9     4117.45     4726.32    340.88 o 
  10   3  -9     7299.86     8259.27    423.80 o 
  11   3  -9    13676.11    14239.24    553.12 o 
  12   3  -9     2093.16     2441.63    306.31 o 
  13   3  -9     5347.96     6442.00    788.32 o 
  14   3  -9      431.20      257.66    320.81 o 
  15   3  -9     6151.72     6485.75    722.01 o 
  16   3  -9     7062.11     7120.81    659.31 o 
  17   3  -9    13711.74    14411.14    987.57 o 
  18   3  -9      380.17       82.50    527.20 o 
  19   3  -9     1258.45      965.94    668.28 o 
  20   3  -9      840.74      410.46    519.77 o 
  21   3  -9     2070.95     1499.91    556.55 o 
  22   3  -9      116.43     -486.18    486.18 o 
  23   3  -9     1620.97     1138.20    600.46 o 
 -20   5  -9     5428.72     4083.86    771.34 o 
 -19   5  -9      568.82      -22.62    561.73 o 
 -18   5  -9      320.22      133.94    555.36 o 
 -17   5  -9     3532.64     3270.14    675.79 o 
 -16   5  -9     1632.14     1264.00    550.63 o 
 -15   5  -9     3528.91     3652.36    650.81 o 
 -14   5  -9    14214.59    12779.78    934.41 o 
 -13   5  -9     1585.25     1537.04    514.55 o 
 -12   5  -9     2582.80     2539.09    532.78 o 
 -11   5  -9     2597.17     1879.18    477.71 o 
 -10   5  -9     5828.07     5271.57    491.53 o 
  -9   5  -9     8466.94     8756.08    754.70 o 
  -8   5  -9    13434.61    12288.09    574.37 o 
  -7   5  -9     9577.57     8816.87    478.71 o 
  -6   5  -9     6972.94     6613.46    418.69 o 
  -5   5  -9     7846.27     7415.15    423.70 o 
  -4   5  -9     1255.35      894.49    257.81 o 
  -3   5  -9     6297.43     6539.63    441.56 o 
  -2   5  -9    22786.36    22043.82    633.55 o 
  -1   5  -9     4269.69     4616.58    338.55 o 
   0   5  -9     7846.74     8501.31    370.99 o 
   1   5  -9    20556.31    20099.29    521.14 o 
   2   5  -9     2628.46     2722.23    250.12 o 
   3   5  -9     4866.29     4898.00    288.51 o 
   4   5  -9     9418.51     8961.49    364.61 o 
   5   5  -9    36284.43    36646.42   1028.88 o 
   6   5  -9     4064.85     4312.50    333.92 o 
   7   5  -9     8566.23     8437.84    454.42 o 
   8   5  -9      151.09      309.01    272.23 o 
   9   5  -9     2774.93     2961.11    295.08 o 
  10   5  -9     3869.30     3373.51    518.62 o 
  11   5  -9     8212.76     8306.65    705.85 o 
  12   5  -9     9176.11     9104.33    959.30 o 
  13   5  -9    25069.26    25097.02    965.96 o 
  14   5  -9      352.12      529.46    352.32 o 
  15   5  -9     1014.31      925.25    412.30 o 
  16   5  -9     3583.21     3254.80    509.42 o 
  17   5  -9     4008.49     4014.26    616.30 o 
  18   5  -9     8063.30    10152.85   1574.17 o 
  19   5  -9      511.07      513.10    462.97 o 
  20   5  -9      551.03      846.49    712.83 o 
  21   5  -9     2248.50     1559.32    846.49 o 
  22   5  -9     1147.31     1098.95    876.19 o 
  23   5  -9     3719.98     4187.88   1054.40 o 
 -19   7  -9     4980.09     5984.72    811.34 o 
 -18   7  -9      847.22      554.33    727.68 o 
 -17   7  -9     2795.51     2757.00    661.56 o 
 -16   7  -9      955.27     1343.98    601.45 o 
 -15   7  -9    14029.89    14011.84   1013.30 o 
 -14   7  -9     2233.86      933.92    839.06 o 
 -13   7  -9    11471.18    11216.71    865.90 o 
 -12   7  -9      919.30     1264.70    487.53 o 
 -11   7  -9     5247.95     5510.34    635.24 o 
 -10   7  -9     1654.18     1322.51    356.84 o 
  -9   7  -9    15209.95    15446.59    878.13 o 
  -8   7  -9     1989.26     1640.82    353.47 o 
  -7   7  -9     2143.36     2112.79    311.35 o 
  -6   7  -9      720.30      466.89    256.24 o 
  -5   7  -9     2430.37     2688.36    262.31 o 
  -4   7  -9      408.86      390.61    245.77 o 
  -3   7  -9    20558.27    22280.31    643.32 o 
  -2   7  -9     1381.27     1611.35    321.54 o 
  -1   7  -9     7009.96     7422.94    349.40 o 
   0   7  -9      561.25      535.90    195.67 o 
   1   7  -9    48770.25    48055.57   1131.31 o 
   2   7  -9        4.50      104.21    173.81 o 
   3   7  -9     7693.12     7695.24    332.26 o 
   4   7  -9        0.89      154.29    174.53 o 
   5   7  -9    75917.95    76251.80   1430.74 o 
   6   7  -9     1371.78     1754.51    206.71 o 
   7   7  -9     2019.95     2261.29    320.83 o 
   8   7  -9     1487.95     1419.56    307.79 o 
   9   7  -9     1167.36      738.27    531.05 o 
  10   7  -9      968.32      617.22    299.02 o 
  11   7  -9    29919.57    30409.80   1707.82 o 
  12   7  -9     4660.61     4898.07    434.67 o 
  13   7  -9    15357.53    16708.22   2450.35 o 
  14   7  -9      289.41      922.75    623.73 o 
  15   7  -9     2853.55     2138.80    471.15 o 
  16   7  -9     1391.91     2643.41    787.08 o 
  17   7  -9    12154.78    13484.38   1366.26 o 
  18   7  -9     2357.31     3786.91    935.59 o 
  19   7  -9      374.28     1069.25    727.68 o 
  20   7  -9     1251.58      326.71    787.08 o 
  21   7  -9     1525.58     2019.69    920.74 o 
  22   7  -9     1094.10      994.99    876.19 o 
 -19   9  -9      968.43      777.36    591.57 o 
 -18   9  -9     4086.23     3730.26   1113.80 o 
 -17   9  -9      327.41      797.91    561.73 o 
 -16   9  -9     3443.05     3869.48    666.75 o 
 -15   9  -9     2120.49     2129.16    591.57 o 
 -14   9  -9     2200.52     2017.66    905.89 o 
 -13   9  -9     2155.97     2343.35    690.55 o 
 -12   9  -9     7109.09     7125.69    809.36 o 
 -11   9  -9     1344.37     1848.05    405.59 o 
 -10   9  -9      473.78     1371.36    379.85 o 
  -9   9  -9     6933.40     7218.72    536.43 o 
  -8   9  -9     3800.83     4675.96    455.88 o 
  -7   9  -9     1968.70     2236.27    359.90 o 
  -6   9  -9     5496.00     5850.07    713.79 o 
  -5   9  -9     8540.23     9496.22    411.34 o 
  -4   9  -9    16304.14    17695.77    519.87 o 
  -3   9  -9     7534.44     7363.65    363.54 o 
  -2   9  -9     4965.05     5800.23    328.95 o 
  -1   9  -9      635.39      822.06    208.25 o 
   0   9  -9      716.97      811.88    224.74 o 
   1   9  -9    53445.07    56169.81   1129.16 o 
   2   9  -9    61663.93    65559.30   1482.58 o 
   3   9  -9     8193.20     8924.04    696.85 o 
   4   9  -9     4269.75     4286.09    377.58 o 
   5   9  -9     5011.90     4839.39    692.61 o 
   6   9  -9     5298.46     5587.24    406.14 o 
   7   9  -9    13645.32    13685.07    799.87 o 
   8   9  -9    20186.41    21258.98    722.49 o 
   9   9  -9     4916.18     5203.12    415.99 o 
  10   9  -9      981.28      497.06    340.65 o 
  11   9  -9     1874.16     2435.50    683.13 o 
  12   9  -9     1787.11     2019.69    727.68 o 
  13   9  -9      435.46       74.25    594.03 o 
  14   9  -9      820.32     1054.39    668.28 o 
  15   9  -9      932.06     1306.86    683.13 o 
  16   9  -9      275.64      -59.40    608.88 o 
  17   9  -9     1381.07     1232.60    757.38 o 
  18   9  -9     1516.41     2004.84    846.49 o 
  19   9  -9      853.76      326.71    712.83 o 
  20   9  -9     5353.48     5672.94   1113.80 o 
  21   9  -9       98.17      519.77    831.64 o 
  22   9  -9        3.27     -608.88    772.23 o 
 -18  11  -9     4862.71     5658.97    771.77 o 
 -17  11  -9     3203.44     4278.91    717.88 o 
 -16  11  -9    10837.31     9959.13    908.29 o 
 -15  11  -9    14265.57    13580.63   1022.84 o 
 -14  11  -9     3718.14     3140.10    629.80 o 
 -13  11  -9      520.20      595.92    653.43 o 
 -12  11  -9     2953.00     3443.29    588.06 o 
 -11  11  -9      265.46      207.91    638.58 o 
 -10  11  -9    13914.41    13457.49    891.84 o 
  -9  11  -9    16768.61    15721.64    928.23 o 
  -8  11  -9     4825.23     5417.56    712.83 o 
  -7  11  -9      165.98     -121.04    380.60 o 
  -6  11  -9      643.77      853.45    307.79 o 
  -5  11  -9     2278.59     1996.66    526.62 o 
  -4  11  -9      179.62     -263.30    263.30 o 
  -3  11  -9     7360.87     7870.12    437.83 o 
  -2  11  -9     7553.72     7764.12    433.33 o 
  -1  11  -9     3960.22     3875.53    368.68 o 
   0  11  -9    11007.09    12055.65    513.59 o 
   1  11  -9     5723.41     5313.09    421.43 o 
   2  11  -9     4513.93     5217.13    404.31 o 
   3  11  -9     5867.05     6533.99    497.11 o 
   4  11  -9    12684.09    13116.46    570.52 o 
   5  11  -9     3777.21     4245.52    551.23 o 
   6  11  -9    31557.09    31597.76   1198.21 o 
   7  11  -9     4116.19     3029.53    697.98 o 
   8  11  -9    11633.14    11806.25   1158.35 o 
   9  11  -9    11243.52    10796.41   1084.10 o 
  10  11  -9     3866.13     3846.31    757.38 o 
  11  11  -9     3159.25     2881.02    742.53 o 
  12  11  -9    33724.42    34082.21   1871.18 o 
  13  11  -9     3208.85     3638.41    846.49 o 
  14  11  -9     9214.88     8984.63   1143.50 o 
  15  11  -9     7526.46     6920.40   1039.54 o 
  16  11  -9     2572.37     2212.74    846.49 o 
  17  11  -9     2247.11     2910.72    920.74 o 
  18  11  -9     6518.29     6237.27   1113.80 o 
  19  11  -9     1238.48     1381.11    831.64 o 
  20  11  -9     4042.22     3222.59   1009.84 o 
  21  11  -9     3187.50     2643.41   1009.84 o 
 -17  13  -9     2822.94     2493.75    772.23 o 
 -16  13  -9     4039.98     2917.66    898.46 o 
 -15  13  -9     4247.59     3625.26    677.25 o 
 -14  13  -9     1691.20     1603.87    567.05 o 
 -13  13  -9      550.37      394.33    493.21 o 
 -12  13  -9       50.34      228.80    477.71 o 
 -11  13  -9     4856.42     4816.81    638.24 o 
 -10  13  -9    12275.67    12392.33    871.39 o 
  -9  13  -9     3242.76     3127.70    526.49 o 
  -8  13  -9     4555.18     5390.45    600.46 o 
  -7  13  -9      206.68      595.17    405.92 o 
  -6  13  -9     8530.77     8662.94    552.76 o 
  -5  13  -9     1190.23      559.48    548.41 o 
  -4  13  -9     4699.76     4850.67    499.25 o 
  -3  13  -9     1719.57     1815.33    343.24 o 
  -2  13  -9     1135.70     1850.86    334.79 o 
  -1  13  -9     1393.48     1325.08    316.55 o 
   0  13  -9    15527.91    15194.38    639.76 o 
   1  13  -9     2199.47     2153.18    594.03 o 
   2  13  -9    14333.03    11850.81   1113.80 o 
   3  13  -9       93.08      282.16    519.77 o 
   4  13  -9      752.83      876.19    564.32 o 
   5  13  -9     1183.56     1470.21    594.03 o 
   6  13  -9     5118.75     4470.04    787.08 o 
   7  13  -9     1680.63     1143.50    668.28 o 
   8  13  -9    12506.49    10885.52   1113.80 o 
   9  13  -9      925.45     -519.77    519.77 o 
  10  13  -9     1863.42     1722.67    668.28 o 
  11  13  -9     5574.11     5450.18    935.59 o 
  12  13  -9    13983.92    14360.56   1336.56 o 
  13  13  -9      980.28      148.51    653.43 o 
  14  13  -9    12036.23    10573.65   1232.60 o 
  15  13  -9      292.95     1217.75    757.38 o 
  16  13  -9       50.23     -222.76    697.98 o 
  17  13  -9     7067.39     7321.36   1217.75 o 
  18  13  -9     5675.30     4187.88   1069.25 o 
  19  13  -9      528.86     -341.56    787.08 o 
  20  13  -9     8861.57     7261.96   1262.30 o 
 -16  15  -9     2640.47     3371.09    980.14 o 
 -15  15  -9      172.41      -44.55    757.38 o 
 -14  15  -9     6771.11     7861.43    876.19 o 
 -13  15  -9     7801.87     7044.78    761.27 o 
 -12  15  -9    19943.60    18879.58   1551.89 o 
 -11  15  -9     3025.61     2523.88    577.27 o 
 -10  15  -9    11266.90    11807.10    866.28 o 
  -9  15  -9     6770.56     8201.05    723.66 o 
  -8  15  -9    46489.57    45199.37   1532.17 o 
  -7  15  -9    21919.52    22836.19    831.75 o 
  -6  15  -9    17733.31    20716.49   1298.59 o 
  -5  15  -9     1067.05      824.48    333.51 o 
  -4  15  -9     1417.40     1253.66    339.20 o 
  -3  15  -9      237.00      479.92    409.93 o 
  -2  15  -9    29288.18    28896.48   1149.53 o 
  -1  15  -9    18913.71    19992.86   1001.81 o 
   0  15  -9    30075.13    32092.25   1292.01 o 
   1  15  -9     1415.41     1090.46    435.07 o 
   2  15  -9     1395.45     2149.40    483.05 o 
   3  15  -9     4615.48     5866.00    876.19 o 
   4  15  -9    20198.09    21058.20   1381.11 o 
   5  15  -9     9893.42    10053.88   1084.10 o 
   6  15  -9    12215.97    12830.95   1217.75 o 
   7  15  -9      470.98      579.17    638.58 o 
   8  15  -9      883.75      222.76    638.58 o 
   9  15  -9     1116.69     2613.71    772.23 o 
  10  15  -9    17427.40    18295.98   1529.62 o 
  11  15  -9     6122.47     5880.85   1024.69 o 
  12  15  -9    32311.95    32626.84   1900.88 o 
  13  15  -9     6753.58     5479.88   1009.84 o 
  14  15  -9      109.28     -594.03    594.03 o 
  15  15  -9     1085.61     2287.00    816.78 o 
  16  15  -9    11154.14    10751.86   1336.56 o 
  17  15  -9     5678.77     4767.05   1054.40 o 
  18  15  -9    13262.18    11509.24   1470.21 o 
  19  15  -9      868.55      831.64    905.89 o 
 -14  17  -9      941.07     1336.56    816.78 o 
 -13  17  -9      805.72      950.44    757.38 o 
 -12  17  -9     9896.31     7766.88   1128.65 o 
 -11  17  -9    10360.06    14167.51   1336.56 o 
 -10  17  -9     2434.56     1917.77   1299.43 o 
  -9  17  -9     2733.24     1584.88    509.22 o 
  -8  17  -9     4574.01     4351.24    920.74 o 
  -7  17  -9       67.33     -211.94    420.55 o 
  -6  17  -9     3718.72     3599.14    576.41 o 
  -5  17  -9    13350.67    15917.12   1217.75 o 
  -4  17  -9     8001.34     7898.84    713.84 o 
  -3  17  -9    16412.43    15992.52    965.41 o 
  -2  17  -9     2637.23     3304.75    544.84 o 
  -1  17  -9     1343.19     1301.79    460.61 o 
   0  17  -9      388.99      215.33    409.54 o 
   1  17  -9     4106.19     4992.27    623.73 o 
   2  17  -9     1182.35     1181.91    455.98 o 
   3  17  -9     6828.45     6560.14    681.60 o 
   4  17  -9     2560.44     3178.04    772.23 o 
   5  17  -9     3846.08     4945.26    861.34 o 
   6  17  -9     2812.63     2212.74    757.38 o 
   7  17  -9      718.41       29.70    638.58 o 
   8  17  -9      501.57      950.44    683.13 o 
   9  17  -9     3076.47     3237.44    846.49 o 
  10  17  -9     2232.95     2212.74    772.23 o 
  11  17  -9     8500.67     6831.29   1084.10 o 
  12  17  -9     2938.71     1722.67    831.64 o 
  13  17  -9     1462.42     2836.47    831.64 o 
  14  17  -9      475.10     1856.33    876.19 o 
  15  17  -9     1936.25     2212.74    920.74 o 
  16  17  -9     5222.38     4158.18   1054.40 o 
  17  17  -9      794.11     1589.02    861.34 o 
  -7  19  -9      253.70     -386.12    623.73 o 
  -6  19  -9     4146.63     4107.40    613.70 o 
  -5  19  -9    10987.67    11384.69   1091.52 o 
  -4  19  -9      491.80      712.83    467.21 o 
  -3  19  -9    11631.64    10919.62    844.11 o 
  -2  19  -9     1536.12     1590.86    507.27 o 
  -1  19  -9     1247.50     1023.68    461.69 o 
   0  19  -9     1689.46     2345.12    547.64 o 
   1  19  -9      565.15      848.66    467.21 o 
   2  19  -9      143.57     -520.70    705.41 o 
   3  19  -9     9005.51     8142.96    755.85 o 
   4  19  -9     2287.88     2732.52    801.93 o 
   5  19  -9     7827.70     9266.80   1128.65 o 
   6  19  -9     2133.78     1648.42    727.68 o 
   7  19  -9     7166.40     6697.64   1039.54 o 
   8  19  -9     1652.70     1900.88    772.23 o 
   9  19  -9     3062.19     2762.22    861.34 o 
  10  19  -9      450.13     1678.12    816.78 o 
  11  19  -9    11784.17    13395.27   1410.81 o 
  12  19  -9     4033.58     4559.14   1009.84 o 
  13  19  -9     9027.42    11019.17   1366.26 o 
  14  19  -9     2959.11     1960.28    891.04 o 
  15  19  -9      819.21      816.78    876.19 o 
  16  19  -9     1336.06     2747.37    980.14 o 
  -7  21  -9     1523.59     2970.13    905.89 o 
  -6  21  -9      175.81      282.16    697.98 o 
  -5  21  -9      846.39      668.28    683.13 o 
  -4  21  -9       61.36     -267.31    594.03 o 
  -3  21  -9     4773.45     3489.90    891.04 o 
  -2  21  -9      555.00       29.70    638.58 o 
  -1  21  -9      265.23      705.41    504.05 o 
   0  21  -9        6.98      260.64    594.03 o 
   1  21  -9     8806.17     9364.27   1440.51 o 
   2  21  -9     3626.91     3211.79    629.01 o 
   3  21  -9     8458.98    10262.19    880.40 o 
   4  21  -9     1321.94     1351.41    772.23 o 
   5  21  -9       99.05      252.46    668.28 o 
   6  21  -9      558.95     1485.06    772.23 o 
   7  21  -9     6340.28     6875.84   1084.10 o 
   8  21  -9       82.74      445.52    727.68 o 
   9  21  -9     7327.93     6088.76   1098.95 o 
  10  21  -9       54.85     -133.66    727.68 o 
  11  21  -9      140.95       29.70    727.68 o 
  12  21  -9      536.00      -14.85    757.38 o 
  13  21  -9     1321.06     2435.50    950.44 o 
  -7  23  -9     4682.45     4781.90   1039.54 o 
  -6  23  -9       54.08     -564.32    697.98 o 
  -5  23  -9      421.20      282.16    727.68 o 
  -4  23  -9      430.69      549.47    742.53 o 
  -3  23  -9     9777.16     9341.05   1277.15 o 
  -2  23  -9     5459.15     7158.01   1173.20 o 
  -1  23  -9    21730.68    21607.67   1841.48 o 
   0  23  -9     5752.79     4574.00   1024.69 o 
   1  23  -9     1296.67     2346.40    876.19 o 
   2  23  -9     1270.15     1381.11    831.64 o 
   3  23  -9     4176.48     3831.46   1009.84 o 
   5  23  -9    15266.69    16365.40   1529.62 o 
   6  23  -9    11718.98    11227.08   1306.86 o 
   7  23  -9    11527.60    10989.47   1366.26 o 
   8  23  -9     5808.43     7737.18   1173.20 o 
   9  23  -9     5694.75     6192.71   1128.65 o 
  10  23  -9    10079.26    12415.13   1395.96 o 
   0  25  -9    20238.87    17375.24   1767.23 o 
   1  25  -9     1684.50     1366.26    905.89 o 
   2  25  -9     2066.09     1321.71    905.89 o 
   3  25  -9     1225.75      965.29    920.74 o 
 -20   0  -8    51406.21    50224.85   2658.26 o 
 -18   0  -8    20677.39    19498.88   1722.67 o 
 -16   0  -8   139412.92   140487.02   5034.37 o 
 -14   0  -8    92861.98    92816.47   3608.70 o 
 -12   0  -8     2983.24     2004.84    683.13 o 
 -10   0  -8    50929.92    52991.72   1657.56 o 
  -8   0  -8   159726.80   165260.27   4058.96 o 
  -6   0  -8    18667.70    17686.18    819.08 o 
  -4   0  -8   126033.63   131118.73   3252.05 o 
  -2   0  -8    87583.69    88640.00   2621.14 o 
   0   0  -8   168821.98   165413.59   3918.31 o 
   2   0  -8   194220.16   190823.45   4532.02 o 
   4   0  -8   245630.56   241129.44   5659.96 o 
   6   0  -8    71886.87    67383.37   1810.85 o 
   8   0  -8   160957.81   157560.39   3735.52 o 
  10   0  -8    44555.08    41986.65   1301.61 o 
  12   0  -8    61222.65    63103.02   3059.23 o 
  14   0  -8    65598.32    66803.95   2324.13 o 
  16   0  -8     4124.84     3132.32    549.47 o 
  18   0  -8     4813.06     4574.00    861.34 o 
  20   0  -8    64816.89    62610.28   2851.32 o 
  22   0  -8    17623.07    18518.74   1603.87 o 
  24   0  -8     2105.08     2910.72    935.59 o 
 -21   2  -8     5944.08     6403.41   1715.25 o 
 -20   2  -8     3555.21     3474.20    697.78 o 
 -19   2  -8     1885.90     1572.64    646.00 o 
 -18   2  -8      251.99      465.64    561.73 o 
 -17   2  -8      351.66     -348.75    487.53 o 
 -16   2  -8    29519.94    30685.14   1317.84 o 
 -15   2  -8     4101.13     5342.33    654.74 o 
 -14   2  -8    11712.32    10958.42    824.28 o 
 -13   2  -8      216.52     -445.52    779.66 o 
 -12   2  -8     7024.26     6140.93    735.11 o 
 -11   2  -8     2222.21     1985.64    321.61 o 
 -10   2  -8    16626.11    16643.87    618.01 o 
  -9   2  -8     1817.47     2360.54    307.01 o 
  -8   2  -8    56973.83    53769.16   1513.32 o 
  -7   2  -8     5760.12     5496.61    463.54 o 
  -6   2  -8      510.63      775.25    248.33 o 
  -5   2  -8     3208.70     2990.58    294.97 o 
  -4   2  -8    39793.36    37663.58    865.61 o 
  -3   2  -8     1630.07     1825.30    262.15 o 
  -2   2  -8    20857.45    20719.08    517.77 o 
  -1   2  -8    26053.80    25464.32    591.71 o 
   0   2  -8    33476.43    33256.47    687.69 o 
   1   2  -8     8749.03     9344.25    703.07 o 
   2   2  -8    33236.84    31597.00    779.58 o 
   3   2  -8     1879.19     1746.77    234.56 o 
   4   2  -8    30619.03    30549.52    715.48 o 
   5   2  -8    15646.86    15050.13    480.18 o 
   6   2  -8     1902.77     1963.31    239.87 o 
   7   2  -8    14706.21    13840.04    465.72 o 
   8   2  -8    64828.74    62160.61   1212.81 o 
   9   2  -8     3214.21     3564.97    299.95 o 
  10   2  -8     1839.42     2015.46    361.33 o 
  11   2  -8     6930.68     7613.38    557.31 o 
  12   2  -8     9322.26     9533.47    760.94 o 
  13   2  -8    26604.61    26415.77    763.09 o 
  14   2  -8    48510.90    49695.70   1549.75 o 
  15   2  -8     6663.53     7010.60    552.79 o 
  16   2  -8     4798.34     4664.58    459.46 o 
  17   2  -8     6236.93     6919.52    542.17 o 
  18   2  -8     1630.38     2312.08    579.17 o 
  19   2  -8    18626.73    18284.30   1055.31 o 
  20   2  -8    41292.70    44201.17   1573.47 o 
  21   2  -8    16089.23    15044.21   1023.48 o 
  22   2  -8     5373.14     5477.30    733.05 o 
  23   2  -8     3376.72     4507.63    698.26 o 
  24   2  -8     2001.24     2543.03    720.26 o 
 -21   4  -8     5469.36     4799.51    812.56 o 
 -20   4  -8     1179.61     1924.40    656.25 o 
 -19   4  -8     7287.00     7040.11   1744.95 o 
 -18   4  -8      449.35      134.73    509.22 o 
 -17   4  -8     2624.34     2304.39    779.66 o 
 -16   4  -8      783.17      450.26    492.21 o 
 -15   4  -8     4055.92     4108.75    607.97 o 
 -14   4  -8     1294.02      883.61    483.05 o 
 -13   4  -8    10763.59    11596.94    829.38 o 
 -12   4  -8     9730.16     7818.24    839.06 o 
 -11   4  -8     9946.68     9791.96    835.31 o 
 -10   4  -8      346.21      363.74    422.27 o 
  -9   4  -8    22610.57    22260.81    868.12 o 
  -8   4  -8     3126.69     3178.52    324.31 o 
  -7   4  -8     8509.74     8154.34    444.44 o 
  -6   4  -8     5763.55     5561.67    503.72 o 
  -5   4  -8     7316.94     7394.37    401.81 o 
  -4   4  -8     2976.85     2496.28    280.52 o 
  -3   4  -8    13873.60    13588.54    484.12 o 
  -2   4  -8     7789.62     7900.54    348.36 o 
  -1   4  -8    10074.20     9849.92    375.69 o 
   0   4  -8      535.75      487.46    182.04 o 
   1   4  -8    12295.85    11906.47    389.71 o 
   2   4  -8    12867.22    12684.85    390.38 o 
   3   4  -8     1259.97     1544.04    252.81 o 
   4   4  -8     3507.75     3396.20    273.41 o 
   5   4  -8     9295.41     9336.16    398.11 o 
   6   4  -8      226.46      245.63    197.29 o 
   7   4  -8    12022.62    11036.06    425.31 o 
   8   4  -8     8118.59     7475.89    370.77 o 
   9   4  -8     3769.42     3280.24    381.54 o 
  10   4  -8     3011.67     3147.20    297.63 o 
  11   4  -8    10840.45     9876.88    448.14 o 
  12   4  -8      548.05      566.32    239.64 o 
  13   4  -8    13454.53    15156.83    646.74 o 
  14   4  -8     3768.53     3917.50    412.25 o 
  15   4  -8     6790.04     7757.77    526.51 o 
  16   4  -8       18.01      176.53    328.74 o 
  17   4  -8     3941.83     4799.85    928.16 o 
  18   4  -8     1828.10     1897.36    508.57 o 
  19   4  -8     6476.77     6860.19    696.84 o 
  20   4  -8     2997.47     2394.32   1240.03 o 
  21   4  -8     7568.00     8226.95    794.66 o 
  22   4  -8      197.18      731.32    514.23 o 
  23   4  -8     1431.15     1217.75    905.89 o 
  24   4  -8     6764.58     6727.34   1202.90 o 
 -21   6  -8    10455.56    11847.88   1240.03 o 
 -20   6  -8     1374.65      854.50    591.57 o 
 -19   6  -8     1745.60     1541.39    607.97 o 
 -18   6  -8       99.87      164.26    519.08 o 
 -17   6  -8    13572.63    14843.07   1016.00 o 
 -16   6  -8     2472.82     2406.62    572.23 o 
 -15   6  -8      880.36     1069.56    490.54 o 
 -14   6  -8     2523.81     2913.07    720.26 o 
 -13   6  -8    11017.28    11680.60    819.08 o 
 -12   6  -8     2406.97     2716.42    422.75 o 
 -11   6  -8    56495.66    58202.65   1465.22 o 
 -10   6  -8     9918.28    10968.35    608.76 o 
  -9   6  -8       81.59     -161.29    240.89 o 
  -8   6  -8     3499.07     4283.33    486.58 o 
  -7   6  -8    55836.75    54165.89    992.79 o 
  -6   6  -8     4617.75     5114.76    294.36 o 
  -5   6  -8    87083.63    87795.01   1435.10 o 
  -4   6  -8      771.93     1028.35    203.99 o 
  -3   6  -8      223.91       84.69    163.62 o 
  -2   6  -8      183.48      114.80    187.42 o 
  -1   6  -8    12446.29    12988.02    417.69 o 
   0   6  -8     2921.47     2850.53    229.23 o 
   1   6  -8    22569.37    21639.81    642.79 o 
   2   6  -8      454.74      236.51    170.92 o 
   3   6  -8     2821.09     2496.46    219.10 o 
   4   6  -8     6895.37     6982.61    309.74 o 
   5   6  -8       75.70      -60.59    154.54 o 
   6   6  -8      469.21      484.84    199.16 o 
   7   6  -8     1603.83     1398.04    221.52 o 
   8   6  -8     2685.61     2620.26    334.39 o 
   9   6  -8     1475.52     1533.96    240.36 o 
  10   6  -8     5471.18     6607.73    449.22 o 
  11   6  -8    31124.55    30574.03    895.01 o 
  12   6  -8      770.75      740.40    375.04 o 
  13   6  -8    19701.54    19987.04    718.27 o 
  14   6  -8     4706.33     5103.08    451.28 o 
  15   6  -8     6411.47     5681.20    566.47 o 
  16   6  -8     1685.72     2541.80    469.40 o 
  17   6  -8    22832.01    23812.93   1455.36 o 
  18   6  -8      382.85      812.99    442.46 o 
  19   6  -8    10910.55    12215.62    905.89 o 
  20   6  -8     1578.79      638.58    712.83 o 
  21   6  -8     2533.77     1292.01    861.34 o 
  22   6  -8      679.59      415.82    831.64 o 
  23   6  -8    10465.16    10766.71   1425.66 o 
 -20   8  -8     1378.06      344.76    561.73 o 
 -19   8  -8     2822.73     4004.52   1351.41 o 
 -18   8  -8      660.10     -496.73    496.73 o 
 -17   8  -8      584.65      876.63    524.73 o 
 -16   8  -8     2876.04     2490.56    577.27 o 
 -15   8  -8     1466.96      987.26    735.11 o 
 -14   8  -8      600.30      529.01    571.75 o 
 -13   8  -8     6092.65     5828.31    648.78 o 
 -12   8  -8      167.40      334.48    439.21 o 
 -11   8  -8     1526.99     2033.98    385.64 o 
 -10   8  -8     3575.88     4302.02    443.78 o 
  -9   8  -8    10226.12    10312.27    513.37 o 
  -8   8  -8      573.23      467.46    252.75 o 
  -7   8  -8     4110.90     4153.90    294.08 o 
  -6   8  -8     4158.67     4098.30    469.14 o 
  -5   8  -8     2952.44     3137.20    265.45 o 
  -4   8  -8     4714.70     4671.75    291.35 o 
  -3   8  -8     8197.95     8053.24    328.12 o 
  -2   8  -8     4408.13     4638.05    259.78 o 
  -1   8  -8    22560.04    23151.48    493.02 o 
   0   8  -8    11806.12    12151.62    389.00 o 
   1   8  -8     5639.58     5738.64    287.47 o 
   2   8  -8     5344.14     5009.31    263.08 o 
   3   8  -8    21232.00    20720.91    598.91 o 
   4   8  -8      396.95      417.16    162.18 o 
   5   8  -8    17811.62    18555.14    437.85 o 
   6   8  -8     2319.20     2292.35    193.28 o 
   7   8  -8    21732.85    21108.63    681.68 o 
   8   8  -8      492.93      717.44    262.19 o 
   9   8  -8     2296.68     2495.14    325.29 o 
  10   8  -8     1493.17     1415.31    299.35 o 
  11   8  -8    33841.11    33452.64   1696.28 o 
  12   8  -8      303.08      473.75    273.28 o 
  13   8  -8     7431.77     6820.50    556.22 o 
  14   8  -8      603.61      417.85    370.40 o 
  15   8  -8     5450.38     5598.69    876.19 o 
  16   8  -8      475.70      846.49    638.58 o 
  17   8  -8     7207.77     7321.36   1069.25 o 
  18   8  -8      654.88     1069.25    712.83 o 
  19   8  -8     4391.08     5925.40   1054.40 o 
  20   8  -8      475.07      282.16    787.08 o 
  21   8  -8     4632.44     6430.32   1173.20 o 
  22   8  -8     1377.69     1886.03    935.59 o 
  23   8  -8     6757.14     5984.81   1217.75 o 
 -19  10  -8      228.83      686.13    571.65 o 
 -18  10  -8     2095.13     2651.89    683.13 o 
 -17  10  -8     2031.89     2270.12    611.02 o 
 -16  10  -8    11387.34    12769.97    969.26 o 
 -15  10  -8     3116.26     2200.05    577.27 o 
 -14  10  -8     6755.94     7856.97    801.93 o 
 -13  10  -8      147.62     -388.54    388.54 o 
 -12  10  -8      829.53      882.35    363.64 o 
 -11  10  -8      111.16       76.04    316.52 o 
 -10  10  -8    22281.51    22983.49   1898.42 o 
  -9  10  -8    13187.28    14099.23    697.97 o 
  -8  10  -8    14878.21    15786.02    571.77 o 
  -7  10  -8     1176.29     1472.06    245.51 o 
  -6  10  -8     2501.85     2542.88    264.59 o 
  -5  10  -8     1788.41     2123.50    246.51 o 
  -4  10  -8    23091.68    22203.67    599.77 o 
  -3  10  -8    43204.13    44795.40    783.97 o 
  -2  10  -8    36050.03    35664.56    919.83 o 
  -1  10  -8    32423.48    34499.64    635.35 o 
   0  10  -8    17736.16    18176.61    539.06 o 
   1  10  -8     7263.18     7521.33    287.72 o 
   2  10  -8     1072.72     1663.23    288.26 o 
   3  10  -8     8175.16     8617.13    453.88 o 
   4  10  -8    10047.98     9596.33    599.22 o 
   5  10  -8    40748.88    40508.44    998.41 o 
   6  10  -8     8103.31     8281.46    488.82 o 
   7  10  -8     8869.83     9830.37    480.99 o 
   8  10  -8     5713.98     6008.47    399.59 o 
   9  10  -8     8212.68     8134.13    661.31 o 
  10  10  -8     1802.14      862.65    571.75 o 
  11  10  -8     7148.00     6430.32    920.74 o 
  12  10  -8     2986.21     3118.63    742.53 o 
  13  10  -8    11981.07     8494.56   1024.69 o 
  14  10  -8     3831.57     3682.96    831.64 o 
  15  10  -8    21429.97    18993.96   1559.32 o 
  16  10  -8     3393.65     2598.86    742.53 o 
  17  10  -8    11733.56    10395.45   1262.30 o 
  18  10  -8     4927.96     7707.48   1143.50 o 
  19  10  -8     6463.78     8197.55   1202.90 o 
  20  10  -8     4635.45     4024.52   1039.54 o 
  21  10  -8    21040.28    21696.78   1886.03 o 
  22  10  -8     1249.75      118.81    801.93 o 
 -19  12  -8       65.36       21.22    550.63 o 
 -18  12  -8    24042.38    26055.12   1415.77 o 
 -17  12  -8     3923.09     3853.25    682.56 o 
 -16  12  -8    29356.91    29221.01   1307.34 o 
 -15  12  -8     5848.63     5452.55    846.49 o 
 -14  12  -8    90632.13    90291.31   2556.59 o 
 -13  12  -8       84.41       46.85    440.67 o 
 -12  12  -8    11662.83    11602.16    855.40 o 
 -11  12  -8      244.89     -138.74    398.62 o 
 -10  12  -8    12937.02    11187.93    905.89 o 
  -9  12  -8    18595.85    20235.72    751.43 o 
  -8  12  -8   130949.59   139352.58   2775.09 o 
  -7  12  -8      945.13      917.63    304.52 o 
  -6  12  -8    15335.02    15275.55    586.46 o 
  -5  12  -8     3461.58     3262.68    333.72 o 
  -4  12  -8    21828.27    22574.65   1031.03 o 
  -3  12  -8     7272.49     7462.08    418.51 o 
  -2  12  -8   165963.42   180400.42   2985.96 o 
  -1  12  -8    17500.33    17858.24   1155.45 o 
   0  12  -8   127395.34   133092.64   2278.93 o 
   1  12  -8      966.08     1063.61    261.51 o 
   2  12  -8    42319.96    42916.76    945.29 o 
   3  12  -8    14092.67    12760.60   1017.67 o 
   4  12  -8   168111.83   171763.81   6333.79 o 
   5  12  -8     4643.53     4049.15    523.79 o 
   6  12  -8    87456.08    84173.41   3222.59 o 
   7  12  -8    14064.22    14928.56   1054.40 o 
   8  12  -8    52744.47    52108.82   2873.60 o 
   9  12  -8     2079.05     1663.27    653.43 o 
  10  12  -8    59663.64    57724.41   2509.76 o 
  11  12  -8     2998.51     3430.50    742.53 o 
  12  12  -8    21777.86    20865.14   1455.36 o 
  13  12  -8     4491.13     4262.13    876.19 o 
  14  12  -8    14188.71    10677.61   1188.05 o 
  15  12  -8     3590.72     3579.00    891.04 o 
  16  12  -8    19914.58    19053.36   1648.42 o 
  17  12  -8      155.28      950.44    757.38 o 
  18  12  -8     5650.26     5271.98   1069.25 o 
  19  12  -8     1892.38     1811.78    861.34 o 
  20  12  -8    10209.06     9742.02   1351.41 o 
  21  12  -8      838.47      787.08    846.49 o 
 -18  14  -8      116.83      163.36    787.08 o 
 -17  14  -8     4635.97     4767.05   1069.25 o 
 -16  14  -8     5414.15     5880.85   1084.10 o 
 -15  14  -8     3769.54     2296.72    592.68 o 
 -14  14  -8     3725.79     5868.83   2079.09 o 
 -13  14  -8     1822.27     2312.09    824.21 o 
 -12  14  -8     1969.30     2306.02    542.05 o 
 -11  14  -8     9508.59     9682.82    777.07 o 
 -10  14  -8      484.48      403.72    424.42 o 
  -9  14  -8      248.37      810.72    338.90 o 
  -8  14  -8    17048.01    19533.16   1262.54 o 
  -7  14  -8      288.38      313.06    307.75 o 
  -6  14  -8    13343.77    13917.96    653.52 o 
  -5  14  -8     1305.44     1066.26    317.01 o 
  -4  14  -8    12024.31    13162.93    828.34 o 
  -3  14  -8      153.67       44.17    237.82 o 
  -2  14  -8     6654.76     7697.99    420.63 o 
  -1  14  -8     4301.97     4141.15    337.66 o 
   0  14  -8    47435.57    48543.21   1269.38 o 
   1  14  -8      681.68      655.81    314.08 o 
   2  14  -8    18513.74    18713.21    749.40 o 
   3  14  -8     2505.79     2815.27    383.25 o 
   4  14  -8     7439.31     7524.05    648.78 o 
   5  14  -8     2935.17     2331.55    668.28 o 
   6  14  -8    26931.42    28676.57   1618.72 o 
   7  14  -8      368.55     1158.35    623.73 o 
   8  14  -8    24527.95    22751.17   1455.36 o 
   9  14  -8     2864.25     3460.20    787.08 o 
  10  14  -8      888.20        0.00    564.32 o 
  11  14  -8     3979.29     3965.12    846.49 o 
  12  14  -8    15533.55    15875.33   1395.96 o 
  13  14  -8      329.89      608.88    683.13 o 
  14  14  -8    42877.08    44938.02   2316.70 o 
  15  14  -8     6451.07     5628.39    994.99 o 
  16  14  -8     1335.44     1559.32    787.08 o 
  17  14  -8     5368.67     6163.01   1084.10 o 
  18  14  -8     3061.28     3415.65   1009.84 o 
  19  14  -8     1956.24     2554.31    965.29 o 
  20  14  -8    21442.00    23256.09   1975.13 o 
 -16  16  -8      365.96      712.83    846.49 o 
 -15  16  -8      124.89      415.82    757.38 o 
 -14  16  -8      739.28      905.89    742.53 o 
 -13  16  -8     7581.91     6623.38   1054.40 o 
 -12  16  -8     7458.67     7754.96   1388.53 o 
 -11  16  -8      115.01     -236.36    435.70 o 
 -10  16  -8      612.99      290.60    425.19 o 
  -9  16  -8      676.60      547.32    348.86 o 
  -8  16  -8     3384.71     3509.84    438.74 o 
  -7  16  -8      891.29      -58.95    371.14 o 
  -6  16  -8     9172.15     9701.86    569.20 o 
  -5  16  -8     1425.67      962.89    513.98 o 
  -4  16  -8    10326.87    12098.69    802.86 o 
  -3  16  -8      458.06      377.74    616.30 o 
  -2  16  -8     4974.75     4627.88    556.26 o 
  -1  16  -8     3128.55     2883.28    668.28 o 
   0  16  -8    14350.94    13697.36   1321.71 o 
   1  16  -8     2501.23     3132.37    809.36 o 
   2  16  -8    21093.21    19716.63    949.95 o 
   3  16  -8     2342.77     2515.14    486.18 o 
   4  16  -8     4373.22     4272.36    551.81 o 
   5  16  -8     2813.89     2777.07    742.53 o 
   6  16  -8     6341.77     7484.72    965.29 o 
   7  16  -8     4314.22     5672.94    891.04 o 
   8  16  -8    16458.41    18088.07   1440.51 o 
   9  16  -8     3674.41     4960.11    905.89 o 
  10  16  -8      254.15      356.42    653.43 o 
  11  16  -8     3094.05     3400.80    801.93 o 
  12  16  -8     8100.62     6920.40   1024.69 o 
  13  16  -8     7678.29     8242.10   1128.65 o 
  14  16  -8     8043.32     8346.06   1173.20 o 
  15  16  -8     4404.12     4291.83    920.74 o 
  16  16  -8      601.41       89.10    757.38 o 
  17  16  -8     1410.94     1544.47    876.19 o 
  18  16  -8      485.11      133.66    801.93 o 
  19  16  -8     7850.79     6563.98   1247.45 o 
 -15  18  -8      286.11      608.88    801.93 o 
 -14  18  -8      315.02     1262.30    787.08 o 
 -13  18  -8     1018.10     1381.11    772.23 o 
 -12  18  -8     3879.69     4083.92    905.89 o 
 -11  18  -8    31416.13    34394.07   1900.88 o 
 -10  18  -8     1442.23     1321.71    683.13 o 
  -9  18  -8     1653.67     1930.58    697.98 o 
  -8  18  -8      841.30     1357.08    466.50 o 
  -7  18  -8     3046.94     3083.66    545.75 o 
  -6  18  -8     2681.33     2550.02    524.73 o 
  -5  18  -8    26151.35    28786.39   1190.99 o 
  -4  18  -8    11293.30    13741.28    880.40 o 
  -3  18  -8     5399.44     4831.58    592.68 o 
  -2  18  -8     3528.22     3996.27    551.23 o 
  -1  18  -8     2064.02     2423.30    483.05 o 
   0  18  -8     2769.74     1909.71    492.21 o 
   1  18  -8     3652.08     4513.17    586.93 o 
   2  18  -8    10606.62    11749.66    844.11 o 
   3  18  -8     1057.75      141.67    556.90 o 
   4  18  -8      517.09      184.62    425.19 o 
   5  18  -8      275.75      460.37    579.17 o 
   6  18  -8      140.52     -178.21    594.03 o 
   7  18  -8     3649.71     6356.07    965.29 o 
   8  18  -8     9236.04     8940.08   1113.80 o 
   9  18  -8     2092.99     2598.86    816.78 o 
  10  18  -8      403.05     1455.36    727.68 o 
  11  18  -8     6314.79     6044.21   1024.69 o 
  12  18  -8      202.88     1336.56    772.23 o 
  13  18  -8    13210.07    15667.42   1529.62 o 
  14  18  -8     2220.88     1395.96    816.78 o 
  15  18  -8     3873.90     3014.68    965.29 o 
  16  18  -8      338.29     -712.83    712.83 o 
  17  18  -8     9744.64     9073.74   1351.41 o 
  18  18  -8      458.06      460.37    846.49 o 
  -9  20  -8     4998.29     3905.72    891.04 o 
  -8  20  -8      560.18      341.56    638.58 o 
  -7  20  -8      791.77     1098.95    742.53 o 
  -6  20  -8      193.19      905.89    683.13 o 
  -5  20  -8     3993.91     4885.86    920.74 o 
  -4  20  -8     2802.84     2153.34    801.93 o 
  -3  20  -8     7755.86     8973.99    920.74 o 
  -2  20  -8     5565.66     5968.22    647.01 o 
  -1  20  -8     4108.95     4884.09    612.63 o 
   0  20  -8     1053.28     1144.18    504.92 o 
   1  20  -8     4953.32     3635.93    581.03 o 
   2  20  -8      344.00     -176.89    413.89 o 
   3  20  -8     3162.17     2499.82    540.72 o 
   4  20  -8     1610.95     1459.74    498.71 o 
   5  20  -8     3072.23     2988.84    600.46 o 
   6  20  -8     2092.83     1425.66    727.68 o 
   7  20  -8     2932.40     2257.30    772.23 o 
   8  20  -8      943.42      846.49    697.98 o 
   9  20  -8     2343.54     1826.63    801.93 o 
  10  20  -8      697.40       59.40    683.13 o 
  11  20  -8     7449.78     7841.13   1143.50 o 
  12  20  -8     2242.70     1188.05    801.93 o 
  13  20  -8     6640.79     5969.96   1084.10 o 
  14  20  -8      128.81      371.27    801.93 o 
  15  20  -8     2538.98     2049.39    846.49 o 
  16  20  -8      710.82     1292.01    905.89 o 
  -9  22  -8     2201.01     2658.26    891.04 o 
  -8  22  -8      560.28     1292.01    772.23 o 
  -7  22  -8       74.56      475.22    697.98 o 
  -6  22  -8      412.85     1306.86    742.53 o 
  -5  22  -8      932.42      -14.85    668.28 o 
  -4  22  -8    12590.81    11835.96   1381.11 o 
  -3  22  -8    15185.71    13959.60   1425.66 o 
  -2  22  -8     6722.78     9489.56   1188.05 o 
  -1  22  -8    14719.74    13321.02   1410.81 o 
   0  22  -8      147.19      683.13    683.13 o 
   1  22  -8     6690.48     8078.75   1173.20 o 
   2  22  -8     1595.89     1723.40    530.63 o 
   3  22  -8     1984.28     2235.67    540.72 o 
   4  22  -8      121.29      388.43    471.15 o 
   5  22  -8    31051.31    31913.79   1804.35 o 
   6  22  -8      590.69     -653.43    653.43 o 
   7  22  -8     6414.32     7054.05   1054.40 o 
   8  22  -8      357.72     -415.82    697.98 o 
   9  22  -8     1988.92     1663.27    801.93 o 
  10  22  -8     4322.21     2257.30    876.19 o 
  11  22  -8     9207.82     8954.93   1262.30 o 
  12  22  -8     1110.50     2777.07    920.74 o 
  13  22  -8     9152.86    10558.80   1366.26 o 
  -7  24  -8     9535.49     9742.02   1336.56 o 
  -6  24  -8     4540.16     5598.69   1113.80 o 
  -5  24  -8     2783.06     2791.92    920.74 o 
  -4  24  -8    11816.14    14613.02   1559.32 o 
  -3  24  -8     9152.98    10276.64   1351.41 o 
  -2  24  -8    25139.94    27295.46   1915.73 o 
  -1  24  -8    20651.63    23315.50   1945.43 o 
   0  24  -8    26150.00    28038.00   1945.43 o 
   1  24  -8     2468.86     2361.25    905.89 o 
   2  24  -8    28466.24    28691.43   2004.84 o 
   3  24  -8     7333.69     8850.98   1306.86 o 
   4  24  -8    14494.16    16187.19   1678.12 o 
   5  24  -8    14000.66    14464.52   1618.72 o 
  10  24  -8     9248.09    10009.33   1262.30 o 
   0  26  -8    11610.25     8108.45   1292.01 o 
   1  26  -8      818.18      579.17    801.93 o 
   2  26  -8     6406.19     7618.38   1306.86 o 
   3  26  -8      761.65      490.07    801.93 o 
 -22   1  -7     5305.91     5660.00   1603.87 o 
 -21   1  -7     7731.55     7647.21    861.08 o 
 -20   1  -7       23.92       81.02    530.22 o 
 -19   1  -7      458.40     -332.90    608.88 o 
 -18   1  -7      519.23      282.16    479.97 o 
 -17   1  -7     5522.89     5986.00    719.26 o 
 -16   1  -7     6846.46     7218.36    740.26 o 
 -15   1  -7     3204.22     4390.84    587.77 o 
 -14   1  -7     7772.18     6948.00    950.44 o 
 -13   1  -7        1.74     -111.70    742.53 o 
 -12   1  -7     4683.92     4573.78    478.00 o 
 -11   1  -7     5932.94     5385.03    389.67 o 
 -10   1  -7      774.20      912.97    336.53 o 
  -9   1  -7     2768.78     2885.74    310.14 o 
  -8   1  -7      272.22      718.40    257.76 o 
  -7   1  -7     3317.73     3438.86    314.38 o 
  -6   1  -7     2278.80     2628.42    281.22 o 
  -5   1  -7     8201.58     8008.41    387.99 o 
  -4   1  -7    14505.37    14758.60    401.45 o 
  -3   1  -7      676.07      630.34    163.59 o 
  -2   1  -7      195.42       69.11    141.90 o 
  -1   1  -7      958.66      714.90    172.24 o 
   0   1  -7    24190.17    24567.33    612.42 o 
   1   1  -7     4565.33     4269.90    289.37 o 
   2   1  -7    14127.04    13133.54    859.55 o 
   3   1  -7     1821.47     2048.85    231.24 o 
   4   1  -7     5435.34     5192.64    296.61 o 
   5   1  -7     2588.27     3053.43    375.11 o 
   6   1  -7   115396.79   116784.77   2018.12 o 
   7   1  -7     7950.97     6944.94    515.09 o 
   8   1  -7    61892.83    58815.60   1150.24 o 
   9   1  -7      907.62      867.43    218.25 o 
  10   1  -7      536.65      394.19    268.12 o 
  11   1  -7      188.57      227.22    213.44 o 
  12   1  -7     6558.38     6559.23    381.93 o 
  13   1  -7     2904.15     2760.46    296.58 o 
  14   1  -7    86418.66    85770.61   1627.20 o 
  15   1  -7      995.15      723.96    263.21 o 
  16   1  -7     3238.57     3268.99    350.80 o 
  17   1  -7     2288.43     2337.12    439.73 o 
  18   1  -7      883.07     1305.96    364.53 o 
  19   1  -7      123.66      279.69    440.67 o 
  20   1  -7     1798.20     3227.55   1017.27 o 
  21   1  -7      824.00      811.53    502.74 o 
  22   1  -7      723.79     1134.53    530.22 o 
  23   1  -7     1471.20     1291.74    582.73 o 
  24   1  -7     1834.26     2927.49    654.74 o 
  25   1  -7       59.25      326.43    555.36 o 
 -22   3  -7     8213.06     6643.50    865.14 o 
 -21   3  -7    14123.89    13177.24   1796.93 o 
 -20   3  -7     2094.92     2952.67    647.01 o 
 -19   3  -7     2579.00     2470.80    639.53 o 
 -18   3  -7     2282.19     2021.39    920.74 o 
 -17   3  -7      299.12      -49.50    439.54 o 
 -16   3  -7     1868.12     1838.34   1150.92 o 
 -15   3  -7    12045.33    12838.01    980.14 o 
 -14   3  -7     1952.97     1173.88    456.70 o 
 -13   3  -7    10520.75    10007.34    613.82 o 
 -12   3  -7     1385.82     1512.76    290.42 o 
 -11   3  -7      423.26     1032.08    287.23 o 
 -10   3  -7    12643.85    12490.03    554.20 o 
  -9   3  -7    38327.97    37370.64    901.25 o 
  -8   3  -7     3238.56     2730.89    296.08 o 
  -7   3  -7     4161.26     3815.77    231.75 o 
  -6   3  -7     6374.54     5877.31    272.91 o 
  -5   3  -7     4142.17     4345.48    221.74 o 
  -4   3  -7     4147.59     4437.13    250.77 o 
  -3   3  -7     5365.72     5890.19    390.02 o 
  -2   3  -7       68.74      887.51    521.68 o 
  -1   3  -7     6827.78     6735.43    299.80 o 
   0   3  -7    20752.04    21192.35    485.65 o 
   1   3  -7      677.67      701.76    166.78 o 
   2   3  -7     6674.57     6226.55    315.65 o 
   3   3  -7     2749.45     3208.35    253.47 o 
   4   3  -7    23803.49    23014.74    577.39 o 
   5   3  -7     2006.24     1564.88    214.37 o 
   6   3  -7    38151.76    40659.41    837.63 o 
   7   3  -7    20339.24    19412.96    535.23 o 
   8   3  -7    41693.56    40516.14    960.29 o 
   9   3  -7     8055.02     8592.66    393.02 o 
  10   3  -7     6955.68     7035.24    369.37 o 
  11   3  -7     7445.58     7795.19    396.85 o 
  12   3  -7     3601.08     3459.09    302.33 o 
  13   3  -7    10754.83    11863.80    501.24 o 
  14   3  -7    62051.39    64868.75   1419.00 o 
  15   3  -7    20331.62    22164.83    967.78 o 
  16   3  -7      770.15     1029.03    328.37 o 
  17   3  -7     1733.83     1184.98    360.50 o 
  18   3  -7       92.28     -525.31    571.75 o 
  19   3  -7      126.47     -297.01    407.93 o 
  20   3  -7     5064.04     4914.22    645.23 o 
  21   3  -7     1662.78     2138.79    727.68 o 
  22   3  -7      996.37      585.45    608.88 o 
  23   3  -7     1793.65     2014.17    712.83 o 
  24   3  -7     1346.24     2006.26    638.58 o 
 -22   5  -7     8094.60    10066.38    985.59 o 
 -21   5  -7      715.60     1269.79    612.63 o 
 -20   5  -7      346.15      -87.07    653.43 o 
 -19   5  -7     5598.59     5450.15   1581.59 o 
 -18   5  -7      773.04     1024.69    504.05 o 
 -17   5  -7     3174.72     3049.56    787.08 o 
 -16   5  -7     7401.74     6273.47    703.57 o 
 -15   5  -7      619.27      698.70    594.03 o 
 -14   5  -7      560.21      484.41    439.54 o 
 -13   5  -7    12846.68    11874.67    654.22 o 
 -12   5  -7     1550.79     1614.94    296.88 o 
 -11   5  -7     2105.35     1598.37    299.83 o 
 -10   5  -7     7717.12     7427.38    441.67 o 
  -9   5  -7      720.46      782.56    197.16 o 
  -8   5  -7      231.42      308.60    179.57 o 
  -7   5  -7    13550.26    13760.59    562.24 o 
  -6   5  -7     7347.74     6949.88    312.70 o 
  -5   5  -7      683.58      664.72    165.94 o 
  -4   5  -7     4744.54     4991.71    241.93 o 
  -3   5  -7     4677.45     4593.73    237.46 o 
  -2   5  -7     1247.41     1261.94    169.26 o 
  -1   5  -7    28440.13    29035.34    606.64 o 
   0   5  -7    16844.63    16797.65    446.85 o 
   1   5  -7    73976.78    75347.62   1217.77 o 
   2   5  -7    26960.75    27026.77    558.07 o 
   3   5  -7     1456.04     1664.59    183.19 o 
   4   5  -7     6149.26     5694.09    301.86 o 
   5   5  -7    40429.28    39013.39    816.37 o 
   6   5  -7     8268.05     8728.82    497.29 o 
   7   5  -7   103539.61   100516.35   1763.19 o 
   8   5  -7    21398.14    19938.14    533.13 o 
   9   5  -7    45863.79    46035.63    942.22 o 
  10   5  -7      706.84      943.50    221.04 o 
  11   5  -7     6997.64     7066.99    401.39 o 
  12   5  -7     1242.54     1049.99    230.47 o 
  13   5  -7    41688.59    42069.18   1123.77 o 
  14   5  -7     6880.61     6563.09    480.30 o 
  15   5  -7     8236.48     8585.73    549.62 o 
  16   5  -7     3368.10     2866.46    409.29 o 
  17   5  -7     1747.13     2266.72    481.47 o 
  18   5  -7      470.74      171.69    601.45 o 
  19   5  -7     4113.82     4509.75    598.28 o 
  20   5  -7     1471.36     2290.48    529.60 o 
  21   5  -7     1725.14     2098.51    529.60 o 
  22   5  -7     2357.88     1907.63    570.43 o 
  23   5  -7      420.80     1173.20    772.23 o 
  24   5  -7     1788.72      772.23    861.34 o 
 -21   7  -7     3706.07     4140.90    729.76 o 
 -20   7  -7      646.96      794.51    567.05 o 
 -19   7  -7     1902.95     1826.11    603.19 o 
 -18   7  -7     4408.50     3258.47    661.31 o 
 -17   7  -7     1541.52     2094.76    566.76 o 
 -16   7  -7      649.63      433.64    534.62 o 
 -15   7  -7      754.84      386.12    441.04 o 
 -14   7  -7      140.17      403.50    430.16 o 
 -13   7  -7     2112.69     2345.94    391.48 o 
 -12   7  -7     1658.12     1500.91    353.92 o 
 -11   7  -7      851.93     1139.93    286.41 o 
 -10   7  -7     3324.93     3249.80    335.10 o 
  -9   7  -7     6088.14     6271.48    336.25 o 
  -8   7  -7     1785.62     1228.06    215.63 o 
  -7   7  -7    29815.67    29517.00    650.10 o 
  -6   7  -7     1860.71     1993.86    220.42 o 
  -5   7  -7    21316.25    21743.88    482.89 o 
  -4   7  -7     1908.92     1887.78    194.38 o 
  -3   7  -7     9240.52     8918.95    314.36 o 
  -2   7  -7      326.33      447.45    157.48 o 
  -1   7  -7     6521.91     6805.41    269.30 o 
   0   7  -7      160.83      211.53    145.45 o 
   1   7  -7    23920.76    23644.90    520.57 o 
   2   7  -7     1154.13      846.28    166.63 o 
   3   7  -7    10991.09    11490.16    336.97 o 
   4   7  -7     2010.19     2060.43    182.15 o 
   5   7  -7     1533.73     1403.67    166.21 o 
   6   7  -7     6836.43     6304.46    255.08 o 
   7   7  -7    71326.07    69433.12   1376.13 o 
   8   7  -7     3815.29     3817.58    257.12 o 
   9   7  -7    28642.15    28691.63    665.98 o 
  10   7  -7     1221.40      970.94    274.89 o 
  11   7  -7     3243.05     3364.27    342.92 o 
  12   7  -7     4099.67     4175.78    395.56 o 
  13   7  -7    16730.61    16947.35    668.71 o 
  14   7  -7     2112.22     2092.85    367.28 o 
  15   7  -7     6456.68     7202.88    599.31 o 
  16   7  -7     1393.68     1245.49    419.98 o 
  17   7  -7     2321.54     2457.18    467.41 o 
  18   7  -7      403.48      143.99    406.77 o 
  19   7  -7     2214.90     1024.69    772.23 o 
  20   7  -7     1840.27     1900.88    831.64 o 
  21   7  -7     1367.61      787.08    787.08 o 
  22   7  -7     1356.89     2480.06    920.74 o 
  23   7  -7     7835.71     7143.16   1277.15 o 
  24   7  -7      298.94      534.62    861.34 o 
 -21   9  -7    13273.67    12770.04   1068.63 o 
 -20   9  -7     6902.22     7790.21    855.40 o 
 -19   9  -7      398.45     1340.97    582.73 o 
 -18   9  -7     2510.96     3209.15    640.64 o 
 -17   9  -7     1975.84     2143.96    596.07 o 
 -16   9  -7     1154.97      926.11    492.21 o 
 -15   9  -7    10969.51    12103.39   1150.92 o 
 -14   9  -7    11701.85    12757.09   1091.52 o 
 -13   9  -7     2085.41     1874.35    379.62 o 
 -12   9  -7     2122.61     2236.70    394.22 o 
 -11   9  -7     4057.49     4233.90    432.59 o 
 -10   9  -7    10571.56    11455.95    458.61 o 
  -9   9  -7    53929.96    52492.74    999.62 o 
  -8   9  -7    51874.36    51675.91    978.87 o 
  -7   9  -7    10551.58    12464.06    437.62 o 
  -6   9  -7     4629.07     4956.16    296.36 o 
  -5   9  -7     1303.90     1222.81    190.27 o 
  -4   9  -7     1946.64     1868.81    198.92 o 
  -3   9  -7     1724.31     1652.43    187.60 o 
  -2   9  -7    26734.22    26644.67    523.52 o 
  -1   9  -7    10263.45    11397.82    336.28 o 
   0   9  -7     1041.20      733.40    157.50 o 
   1   9  -7    28747.86    27585.90    516.36 o 
   2   9  -7     1915.59     2168.70    164.57 o 
   3   9  -7    10378.35    10113.55    374.26 o 
   4   9  -7     1667.91     1631.64    142.85 o 
   5   9  -7     6825.84     6962.06    264.96 o 
   6   9  -7     1151.28     1388.73    246.81 o 
   7   9  -7    22897.78    23542.11    696.08 o 
   8   9  -7    14237.90    15644.67   1006.46 o 
   9   9  -7    27464.96    25866.44    753.60 o 
  10   9  -7    26551.72    25990.22    765.97 o 
  11   9  -7     5392.50     5320.12    399.78 o 
  12   9  -7     4924.43     5509.06    417.00 o 
  13   9  -7    19715.80    20940.74    992.30 o 
  14   9  -7    18277.88    20865.14   1410.81 o 
  15   9  -7     7578.94     6638.23    950.44 o 
  16   9  -7    14472.85    17776.21   1514.76 o 
  17   9  -7      371.23     -163.36    594.03 o 
  18   9  -7      249.76     1039.54    757.38 o 
  19   9  -7     5094.84     4232.43    980.14 o 
  20   9  -7     2357.98     1024.69    831.64 o 
  21   9  -7     4172.88     3801.76   1009.84 o 
  22   9  -7     4681.64     3400.80   1024.69 o 
  23   9  -7     5180.43     6460.03   1217.75 o 
 -20  11  -7      621.14      196.17    551.23 o 
 -19  11  -7      238.01      255.75    556.90 o 
 -18  11  -7       58.06      374.12    544.84 o 
 -17  11  -7     1372.55      865.76    616.30 o 
 -16  11  -7     5016.66     4656.05    676.76 o 
 -15  11  -7     3408.72     3816.94    606.62 o 
 -14  11  -7     1274.84     1774.65    522.22 o 
 -13  11  -7     1308.60     2014.79    508.57 o 
 -12  11  -7      557.50      229.87    481.37 o 
 -11  11  -7      487.90      325.68    254.50 o 
 -10  11  -7    12803.33    12311.04    535.20 o 
  -9  11  -7     2659.26     2759.52    278.74 o 
  -8  11  -7     1030.20     1127.76    238.74 o 
  -7  11  -7      586.69      428.17    205.46 o 
  -6  11  -7       38.85     -170.34    186.82 o 
  -5  11  -7     1322.83     1164.98    194.58 o 
  -4  11  -7    17594.46    17864.44    450.38 o 
  -3  11  -7    24185.50    25133.63    609.74 o 
  -2  11  -7     9822.90     9823.76    322.67 o 
  -1  11  -7     1591.12     1573.06    172.95 o 
   0  11  -7    15284.65    14820.06    422.84 o 
   1  11  -7    17785.19    18497.44    388.52 o 
   2  11  -7       73.78      200.84    196.11 o 
   3  11  -7     9627.58     9971.90    610.90 o 
   4  11  -7     6817.06     7722.27    952.07 o 
   5  11  -7     3993.29     4101.73    473.24 o 
   6  11  -7    20818.87    20520.24    606.98 o 
   7  11  -7    16761.55    16203.93    792.36 o 
   8  11  -7    13341.53    13764.68    807.76 o 
   9  11  -7     6130.37     6053.38    582.73 o 
  10  11  -7     2420.37     1914.46    519.77 o 
  11  11  -7     1192.23     1011.89    419.65 o 
  12  11  -7     5743.90     6489.73    905.89 o 
  13  11  -7     5596.52     4974.96    861.34 o 
  14  11  -7     4424.10     3772.06    787.08 o 
  15  11  -7    10803.37    10870.67   1188.05 o 
  16  11  -7      542.26      638.58    638.58 o 
  17  11  -7     1168.74     1559.32    712.83 o 
  18  11  -7     2000.15     1321.71    757.38 o 
  19  11  -7      965.23     1336.56    742.53 o 
  20  11  -7     1857.43      920.74    742.53 o 
  21  11  -7     9838.47    10172.68   1381.11 o 
  22  11  -7       12.67     -163.36    801.93 o 
 -19  13  -7     1447.35     1143.50    891.04 o 
 -18  13  -7     2507.02     2687.96    980.14 o 
 -17  13  -7     1086.83      953.74    519.72 o 
 -16  13  -7    21513.61    23563.12   1221.81 o 
 -15  13  -7     1357.73     1229.63    522.22 o 
 -14  13  -7    24987.66    26012.37   1163.34 o 
 -13  13  -7     1681.85     2487.96    742.53 o 
 -12  13  -7     5669.86     5534.75    621.57 o 
 -11  13  -7     5046.73     5573.03    482.33 o 
 -10  13  -7     5937.22     5779.99    476.44 o 
  -9  13  -7     4135.01     4045.33    410.34 o 
  -8  13  -7    23142.89    23796.82    696.19 o 
  -7  13  -7      531.07      668.52    274.37 o 
  -6  13  -7     3530.98     3665.50    334.02 o 
  -5  13  -7      824.37      864.18    253.27 o 
  -4  13  -7     5549.34     4620.85    508.01 o 
  -3  13  -7     4409.30     3813.92    320.75 o 
  -2  13  -7    12806.01    14241.48    504.59 o 
  -1  13  -7      160.62      -64.31    209.78 o 
   0  13  -7    30541.41    31132.03   1118.91 o 
   1  13  -7      379.28      282.28    202.43 o 
   2  13  -7      948.49     1317.47    471.55 o 
   3  13  -7     7319.78     7110.91    485.03 o 
   4  13  -7    43223.96    42058.04   1138.49 o 
   5  13  -7     2630.09     2864.55    439.54 o 
   6  13  -7    78565.77    80134.23   2238.84 o 
   7  13  -7      662.34      586.60    367.53 o 
   8  13  -7    32991.05    35092.05   1767.23 o 
   9  13  -7    10782.08    11627.37    781.00 o 
  10  13  -7    10677.83    11137.98   1084.10 o 
  11  13  -7     1959.47     2316.70    668.28 o 
  12  13  -7    33483.86    30948.72   1752.37 o 
  13  13  -7     1646.99      772.23    623.73 o 
  15  13  -7    12401.23    11509.24   1262.30 o 
  16  13  -7     2777.11     2836.47    861.34 o 
  17  13  -7      307.01     -252.46    712.83 o 
  18  13  -7     1326.99     2405.80    905.89 o 
  19  13  -7      525.14     -564.32    742.53 o 
  20  13  -7     6154.12     6326.37   1143.50 o 
  21  13  -7     9893.33    10291.49   1425.66 o 
  22  13  -7     4560.75     3920.57   1069.25 o 
 -18  15  -7    14780.66    15578.32   1663.27 o 
 -17  15  -7     1148.04      356.42    831.64 o 
 -16  15  -7      749.79      831.64    816.78 o 
 -15  15  -7     4512.64     5672.94   1039.54 o 
 -14  15  -7    25398.43    23924.37   1678.12 o 
 -13  15  -7     2798.84     2487.95    550.63 o 
 -12  15  -7     1654.64     1539.52    488.21 o 
 -11  15  -7      261.47      207.83    335.14 o 
 -10  15  -7      429.08      374.44    320.46 o 
  -9  15  -7     7891.36     9402.08    571.56 o 
  -8  15  -7    15212.00    16035.39    698.91 o 
  -7  15  -7     2282.29     2543.41    370.66 o 
  -6  15  -7     1409.27      788.02    263.52 o 
  -5  15  -7      561.18      636.05    255.31 o 
  -4  15  -7     3682.55     4667.78    377.26 o 
  -3  15  -7     2716.44     2746.05    302.70 o 
  -2  15  -7     4630.92     4974.33    348.73 o 
  -1  15  -7      713.17      822.57    308.43 o 
   0  15  -7     4379.71     5702.44    462.53 o 
   1  15  -7     2966.32     2882.97    412.58 o 
   2  15  -7      130.00      281.09    291.26 o 
   3  15  -7      748.96      -19.54    263.96 o 
   4  15  -7     2058.50     1968.92    356.76 o 
   5  15  -7     3106.14     2894.80    395.28 o 
   6  15  -7      330.27      838.35    382.32 o 
   7  15  -7       70.05       74.25    490.07 o 
   8  15  -7     3396.28     4559.14    772.23 o 
   9  15  -7     4617.79     4900.71    831.64 o 
  10  15  -7      652.40      638.58    623.73 o 
  11  15  -7      506.02      623.73    638.58 o 
  12  15  -7      251.53     1277.15    623.73 o 
  13  15  -7     1189.22     1960.28    772.23 o 
  14  15  -7    15821.01    17494.05   1529.62 o 
  15  15  -7    12866.90    12489.38   1366.26 o 
  16  15  -7      846.06     1826.63    801.93 o 
  17  15  -7      515.38      861.34    757.38 o 
  18  15  -7     6011.51     4217.58   1084.10 o 
  19  15  -7     1374.51     2480.06    965.29 o 
  20  15  -7      371.07     2376.10    965.29 o 
 -17  17  -7     2201.00     2732.52    965.29 o 
 -16  17  -7     1574.79     1247.45    846.49 o 
 -15  17  -7     5022.52     4083.92    994.99 o 
 -14  17  -7     5976.53     8450.01   1158.35 o 
 -13  17  -7     8485.12     8761.87   1143.50 o 
 -12  17  -7    25037.23    23924.37   1544.47 o 
 -11  17  -7     7381.69     6741.42    682.32 o 
 -10  17  -7      175.72     -281.17    313.83 o 
  -9  17  -7     1801.06     2181.49    384.11 o 
  -8  17  -7     6408.43     5712.09    484.24 o 
  -7  17  -7     6797.96     7467.17    522.06 o 
  -6  17  -7    31019.18    31274.94    941.04 o 
  -5  17  -7     7151.54     8169.76    675.79 o 
  -4  17  -7     8366.51     8492.41    682.32 o 
  -3  17  -7     7594.95     7600.14    645.23 o 
  -2  17  -7     1736.10     1855.06    359.29 o 
  -1  17  -7     3625.43     3344.55    402.80 o 
   0  17  -7    45399.55    45233.93   1218.49 o 
   1  17  -7    28064.81    31400.07    969.34 o 
   2  17  -7    14238.89    16134.65    856.29 o 
   3  17  -7     8704.34     9411.37    713.14 o 
   4  17  -7      912.32      638.58    727.68 o 
   5  17  -7    14132.75    13759.18    868.55 o 
   6  17  -7    24364.55    23983.78   1455.36 o 
   7  17  -7    37891.73    39220.53   1930.58 o 
   8  17  -7    21345.59    22662.07   1470.21 o 
   9  17  -7    35740.90    32433.79   1767.23 o 
  10  17  -7      825.02     -490.07    579.17 o 
  11  17  -7     1359.70     -490.07    594.03 o 
  12  17  -7     2895.55     1826.63    757.38 o 
  13  17  -7    13765.01    12489.38   1306.86 o 
  14  17  -7     6543.12     5776.90   1024.69 o 
  15  17  -7    21345.15    23850.12   1856.33 o 
  16  17  -7     2863.81     3014.68    920.74 o 
  17  17  -7      356.35      252.46    772.23 o 
  18  17  -7     1762.57      801.93    831.64 o 
  19  17  -7     1273.88      608.88    846.49 o 
 -15  19  -7       22.22     -579.17    697.98 o 
 -14  19  -7      889.06      697.98    787.08 o 
 -13  19  -7     1466.08     2197.89    801.93 o 
 -12  19  -7    12219.65    13276.29    931.76 o 
 -11  19  -7     7125.98     6598.06   1076.67 o 
 -10  19  -7     4021.52     3653.26    846.49 o 
  -9  19  -7      334.02     1544.47    683.13 o 
  -8  19  -7     1114.44     1381.11    697.98 o 
  -7  19  -7     4413.90     3757.21    831.64 o 
  -6  19  -7     8673.90     8034.19   1024.69 o 
  -5  19  -7    17511.39    20445.73   1001.60 o 
  -4  19  -7     2824.69     3793.17    528.35 o 
  -3  19  -7    18127.08    19461.96   1150.92 o 
  -2  19  -7     2240.84     2682.71    494.75 o 
  -1  19  -7     3574.27     3355.41    534.63 o 
   0  19  -7     2994.52     1699.43    446.20 o 
   1  19  -7    15992.27    15396.52   1284.58 o 
   2  19  -7     1640.15     1450.07    454.53 o 
   3  19  -7    14568.20    13952.48   1774.65 o 
   4  19  -7      832.55      773.27    451.18 o 
   5  19  -7     5231.73     4664.89    598.28 o 
   6  19  -7     1711.86     2639.55   1410.81 o 
   7  19  -7     5762.49     4796.76    831.64 o 
   8  19  -7      742.24     -504.92    594.03 o 
   9  19  -7     5882.93     5479.88    920.74 o 
  10  19  -7      351.19      178.21    653.43 o 
  11  19  -7     1212.00      430.67    683.13 o 
  12  19  -7     1958.27     2762.22    846.49 o 
  13  19  -7     2991.54     3950.27    965.29 o 
  14  19  -7     1443.39     1900.88    861.34 o 
  15  19  -7     1842.29     1618.72    891.04 o 
  16  19  -7      460.57      -74.25    683.13 o 
  17  19  -7     2368.78     2925.57    980.14 o 
  18  19  -7     1288.73     2034.54    920.74 o 
 -11  21  -7     3139.31     2881.02    861.34 o 
 -10  21  -7     3835.99     4113.63    935.59 o 
  -9  21  -7    28461.59    30295.29   1915.73 o 
  -8  21  -7     2678.32     2301.85    816.78 o 
  -7  21  -7    16544.70    17093.08   1544.47 o 
  -6  21  -7     3075.44     3311.69    846.49 o 
  -5  21  -7     2083.79     2613.71    816.78 o 
  -4  21  -7     3125.43     3415.65    801.93 o 
  -3  21  -7    16287.69    17375.24   1529.62 o 
  -2  21  -7      373.89      475.22    623.73 o 
  -1  21  -7     6216.09     4989.81    965.29 o 
   0  21  -7      140.70      -70.91    419.65 o 
   1  21  -7     9326.60     7130.86    861.34 o 
   2  21  -7     2690.69     2390.53    556.90 o 
   3  21  -7     8042.73     8655.16    755.20 o 
   4  21  -7     3037.03     4174.01    587.77 o 
   5  21  -7     2102.65     1391.41    509.42 o 
   6  21  -7      174.76        7.68    455.98 o 
   7  21  -7     5264.75     4083.92    846.49 o 
   8  21  -7     3402.09     3965.12    876.19 o 
   9  21  -7    22395.01    20196.86   1603.87 o 
  10  21  -7     3018.87     3579.00    876.19 o 
  11  21  -7     3327.82     4722.50    980.14 o 
  12  21  -7      139.60      534.62    757.38 o 
  13  21  -7     7950.80     9445.00   1262.30 o 
  14  21  -7     5983.58     8004.49   1217.75 o 
  15  21  -7    12123.13    13202.21   1499.91 o 
  16  21  -7     1612.81     1767.23    891.04 o 
 -11  23  -7     2441.90     2910.72    920.74 o 
 -10  23  -7     4534.15     4989.81   1069.25 o 
  -9  23  -7     2179.04     2183.04    891.04 o 
  -8  23  -7     1419.41     1306.86    772.23 o 
  -7  23  -7       65.48     -207.91    668.28 o 
  -6  23  -7     3015.60     3029.53    891.04 o 
  -5  23  -7       78.12      549.47    727.68 o 
  -4  23  -7     3141.28     3950.27    935.59 o 
  -3  23  -7    14717.42    15013.99   1514.76 o 
  -2  23  -7    10653.73    12964.60   1381.11 o 
  -1  23  -7     3679.06     3281.99    905.89 o 
   0  23  -7      236.79     -311.86    549.47 o 
   1  23  -7     9991.58     6890.69   1113.80 o 
   2  23  -7     2405.25      772.23    742.53 o 
   3  23  -7     1643.45       14.85    697.98 o 
   4  23  -7     2092.29     4069.07    950.44 o 
   5  23  -7    18126.37    15979.28   1589.02 o 
   6  23  -7     3958.59     3143.24    612.63 o 
   7  23  -7     3893.37     5078.92    935.59 o 
   8  23  -7     9459.13    10440.00   1217.75 o 
   9  23  -7      576.75     1202.90    816.78 o 
  10  23  -7     1555.37     2390.95    891.04 o 
  11  23  -7     6084.68     7722.33   1158.35 o 
  12  23  -7     1481.49     2598.86    891.04 o 
  13  23  -7     6612.64     4663.10   1039.54 o 
  -7  25  -7     3138.65     4603.70   1039.54 o 
  -6  25  -7      885.06      950.44    787.08 o 
  -5  25  -7      779.00       29.70    757.38 o 
  -4  25  -7      913.78      -59.40    742.53 o 
  -3  25  -7     3251.12     4366.09   1054.40 o 
  -2  25  -7     8617.29     8464.86   1262.30 o 
  -1  25  -7    12969.50    12786.40   1499.91 o 
   0  25  -7    14618.50    10930.07   1425.66 o 
   1  25  -7     1114.02     1975.13    876.19 o 
   2  25  -7     1587.44      653.43    772.23 o 
   3  25  -7      642.20      133.66    683.13 o 
   4  25  -7     4622.05     5999.66   1128.65 o 
   5  25  -7     7035.04     7959.94   1262.30 o 
   6  25  -7    31641.84    26909.35   2168.19 o 
 -22   0  -6     1921.02     1247.45    846.49 o 
 -20   0  -6      618.52       44.55    742.53 o 
 -18   0  -6    12557.18    11954.76   1321.71 o 
 -16   0  -6    71943.63    67213.97   2895.87 o 
 -14   0  -6    60651.42    55852.48   1797.04 o 
 -12   0  -6    12814.88    12988.03    994.99 o 
 -10   0  -6   105398.67   100942.88   2639.10 o 
  -8   0  -6   192106.67   188094.25   4483.42 o 
  -6   0  -6     8418.97     7124.80    411.55 o 
  -4   0  -6     3079.90     3323.37    293.80 o 
  -2   0  -6   135830.92   131726.09   2555.08 o 
   0   0  -6    83398.88    90463.48   2480.06 o 
   2   0  -6    27093.91    28445.16   1009.84 o 
   4   0  -6   281306.47   300969.53  10692.46 o 
   6   0  -6    16718.46    14820.43    619.29 o 
   8   0  -6     1208.01     1395.32    303.99 o 
  10   0  -6   226595.73   234898.45   5507.95 o 
  12   0  -6   106805.82    98637.76   2512.21 o 
  14   0  -6    37492.43    39188.35   1280.99 o 
  16   0  -6    46187.20    46449.09   1522.19 o 
  18   0  -6    13848.20    14936.92    897.79 o 
  20   0  -6    48730.25    48799.19   2301.85 o 
  22   0  -6    21506.02    22662.07   1752.37 o 
  24   0  -6      949.47     1113.80    816.78 o 
 -23   2  -6     1467.96      475.61    592.68 o 
 -22   2  -6      961.95     1308.37    619.29 o 
 -21   2  -6      405.85      720.26    577.55 o 
 -20   2  -6      837.71     1412.72    876.19 o 
 -19   2  -6     1394.20     1605.22    883.61 o 
 -18   2  -6     1315.98     1096.10    493.21 o 
 -17   2  -6     4286.19     3983.83    853.91 o 
 -16   2  -6    16274.09    16951.50    997.59 o 
 -15   2  -6        9.44      265.11    460.37 o 
 -14   2  -6    16418.86    16336.15    766.74 o 
 -13   2  -6      331.09      565.39    268.62 o 
 -12   2  -6     4196.30     4264.12    392.26 o 
 -11   2  -6    14040.43    11718.75    696.64 o 
 -10   2  -6    10545.77    10658.99    458.51 o 
  -9   2  -6     1376.97     1347.27    177.41 o 
  -8   2  -6     9470.75     9408.99    336.48 o 
  -7   2  -6     1012.57     1050.72    184.69 o 
  -6   2  -6     3576.63     3633.05    186.29 o 
  -5   2  -6     5217.53     4816.61    250.31 o 
  -4   2  -6     1215.79     1097.17    164.91 o 
  -3   2  -6     1896.75     1766.24    172.38 o 
  -2   2  -6    11919.80    11470.68    337.04 o 
  -1   2  -6     1399.33     1268.15    167.62 o 
   0   2  -6    42537.13    40413.34    727.23 o 
   1   2  -6     3456.18     3071.12    261.51 o 
   2   2  -6     9167.13     8448.27    322.68 o 
   3   2  -6     8615.43     7913.77    311.20 o 
   4   2  -6    85865.91    85176.61   1479.58 o 
   5   2  -6     6824.12     6344.64    325.81 o 
   6   2  -6     8956.00     8445.66    347.94 o 
   7   2  -6     2436.69     2346.54    231.45 o 
   8   2  -6     9560.75     9197.09    380.14 o 
   9   2  -6      826.68      837.20    208.17 o 
  10   2  -6    34130.44    34320.32    775.39 o 
  11   2  -6    31380.04    32656.50    760.09 o 
  12   2  -6    12765.15    12329.02    472.80 o 
  13   2  -6    15411.39    14696.78    518.56 o 
  14   2  -6     8242.79     8799.40    683.89 o 
  15   2  -6     1113.56      938.67    266.28 o 
  16   2  -6      679.79      853.69    266.80 o 
  17   2  -6      147.17      417.51    310.05 o 
  18   2  -6     1630.78     1568.57    367.88 o 
  19   2  -6     6606.77     7049.98    676.76 o 
  20   2  -6     2817.92     3619.46   1395.96 o 
  21   2  -6     3835.25     2742.16    749.96 o 
  22   2  -6     1073.14     1824.81    555.36 o 
  23   2  -6     1570.70     1496.24    570.50 o 
  24   2  -6     5088.91     6991.50   1158.35 o 
  25   2  -6      991.86      656.94    577.27 o 
 -23   4  -6     5331.35     4315.56    787.36 o 
 -22   4  -6      117.67      879.53    582.73 o 
 -21   4  -6     1184.27     1712.81    624.21 o 
 -20   4  -6     1901.59     2670.26    757.38 o 
 -19   4  -6      403.35     1493.81    660.85 o 
 -18   4  -6     5335.35     4915.98    671.82 o 
 -17   4  -6     3616.58     2709.47    576.41 o 
 -16   4  -6     2124.98     1931.96    508.57 o 
 -15   4  -6      415.02      692.25    883.61 o 
 -14   4  -6     1241.71      893.94    347.32 o 
 -13   4  -6     2938.85     3224.14    342.88 o 
 -12   4  -6     1490.25     1702.16    288.16 o 
 -11   4  -6     9215.15     9003.53    375.62 o 
 -10   4  -6      332.85      488.08    186.89 o 
  -9   4  -6     1355.68     1677.20    211.50 o 
  -8   4  -6     1076.90     1033.04    187.18 o 
  -7   4  -6    38945.41    37942.82    850.78 o 
  -6   4  -6     2654.19     3074.76    192.30 o 
  -5   4  -6    48383.74    46811.27    784.57 o 
  -4   4  -6     8373.60     8442.57    318.29 o 
  -3   4  -6     8591.83     8438.54    281.75 o 
  -2   4  -6     1933.68     1913.51    162.86 o 
  -1   4  -6    29468.68    28941.43    515.09 o 
   0   4  -6    29782.19    29367.62    573.12 o 
   1   4  -6   167016.03   169189.88   2865.03 o 
   2   4  -6    39118.31    39119.97    719.11 o 
   3   4  -6     4071.55     3911.23    304.38 o 
   4   4  -6     2539.57     2066.28    195.83 o 
   5   4  -6     2332.73     2652.92    225.83 o 
   6   4  -6    24949.30    24939.31    606.61 o 
   7   4  -6    31782.62    31788.77    691.92 o 
   8   4  -6    55311.06    54630.73   1058.68 o 
   9   4  -6     5553.38     6054.22    321.27 o 
  10   4  -6     3524.35     3136.07    267.73 o 
  11   4  -6    10121.69     9533.33    406.79 o 
  12   4  -6     2028.00     2499.79    274.37 o 
  13   4  -6    11383.57    10987.19    468.53 o 
  14   4  -6    40549.75    41004.88    926.63 o 
  15   4  -6     2317.15     2853.50    373.14 o 
  16   4  -6     9456.03     9535.61    568.30 o 
  17   4  -6     2013.23     1571.74    426.47 o 
  18   4  -6    13492.08    13958.14    856.29 o 
  19   4  -6     3462.33     3867.94    581.03 o 
  20   4  -6    12721.95    13173.08    890.92 o 
  21   4  -6     1482.60      817.42    492.21 o 
  22   4  -6    10419.79    10917.63    980.14 o 
  23   4  -6     2649.47     2697.67    646.00 o 
  24   4  -6    13335.79    15659.08   1079.16 o 
  25   4  -6     2131.37     2167.10    639.53 o 
 -22   6  -6      644.39      305.68    564.43 o 
 -21   6  -6    65589.63    64153.80   2191.99 o 
 -20   6  -6      784.73      835.96    675.70 o 
 -19   6  -6    42847.37    43949.09   1804.35 o 
 -18   6  -6    14245.50    14484.48   1001.81 o 
 -17   6  -6    59604.46    57338.20   3363.67 o 
 -16   6  -6      763.74      931.79    451.18 o 
 -15   6  -6    39010.71    42284.40   1459.52 o 
 -14   6  -6     1096.63     1038.34    338.15 o 
 -13   6  -6    50162.96    49978.61   1146.31 o 
 -12   6  -6    24234.06    24571.65    622.12 o 
 -11   6  -6    94545.39    97280.23   1601.09 o 
 -10   6  -6      403.05      471.07    199.69 o 
  -9   6  -6    23278.77    23571.85    565.33 o 
  -8   6  -6    11506.79    11769.95    406.63 o 
  -7   6  -6   239584.98   250799.66   3573.65 o 
  -6   6  -6    37446.75    38011.56    624.00 o 
  -5   6  -6   326761.25   341867.16   4144.48 o 
  -4   6  -6      777.21      962.77    160.78 o 
  -3   6  -6   116070.72   117961.34   1639.08 o 
  -2   6  -6      589.65      460.55    145.60 o 
  -1   6  -6   156891.27   160830.52   2178.40 o 
   0   6  -6    82589.84    83109.75   1350.42 o 
   1   6  -6  1357848.63  1430244.25  17873.71 o 
   2   6  -6     1172.61     1560.01    344.60 o 
   3   6  -6   204498.97   198583.08   2863.43 o 
   4   6  -6     1230.40     1214.62    151.91 o 
   5   6  -6   148119.39   146059.86   2425.85 o 
   6   6  -6    27172.05    27456.05    607.62 o 
   7   6  -6   328505.22   338285.13   5393.37 o 
   8   6  -6     2139.91     2457.92    226.26 o 
   9   6  -6   213822.83   215063.80   3516.20 o 
  10   6  -6      752.66      756.79    201.29 o 
  11   6  -6    38565.53    38876.20    845.31 o 
  12   6  -6    13346.39    13463.60    475.42 o 
  13   6  -6    84259.70    88123.63   1890.06 o 
  14   6  -6      603.25      444.61    402.32 o 
  15   6  -6    18470.31    18185.26    699.94 o 
  16   6  -6      230.49      365.18    300.59 o 
  17   6  -6    14228.12    15770.31   1440.51 o 
  18   6  -6     3639.75     3251.15    513.39 o 
  19   6  -6    39927.52    42113.35   1466.09 o 
  20   6  -6       42.19      -15.39    429.01 o 
  21   6  -6    18459.32    20601.71   1139.50 o 
  22   6  -6      577.13      297.01    757.38 o 
  23   6  -6    23505.69    21978.94   1945.43 o 
  24   6  -6     2093.69     2628.56    920.74 o 
 -22   8  -6     4173.28     3570.66    950.44 o 
 -21   8  -6       84.35      935.59    567.05 o 
 -20   8  -6     1215.17      932.20    550.63 o 
 -19   8  -6     6712.31     7157.69    853.91 o 
 -18   8  -6    14424.67    13935.76    994.94 o 
 -17   8  -6      170.54      918.76    712.83 o 
 -16   8  -6     2287.93     2847.61    570.50 o 
 -15   8  -6      123.73      960.05    438.84 o 
 -14   8  -6      173.06     -386.84    386.84 o 
 -13   8  -6    15130.46    16027.18    754.23 o 
 -12   8  -6     8363.06     8734.00    444.58 o 
 -11   8  -6     6105.24     6553.07    352.19 o 
 -10   8  -6     5132.45     5257.00    317.71 o 
  -9   8  -6      474.72      277.74    195.52 o 
  -8   8  -6     9295.94     9259.98    626.02 o 
  -7   8  -6   123689.39   119781.55   1872.00 o 
  -6   8  -6     1624.08     2150.77    252.37 o 
  -5   8  -6    58158.22    59275.73    934.38 o 
  -4   8  -6     3624.89     4031.60    227.66 o 
  -3   8  -6    15532.91    15939.36    392.26 o 
  -2   8  -6     2887.64     2926.87    211.22 o 
  -1   8  -6    35431.71    35344.36    605.38 o 
   0   8  -6     5730.31     5416.84    273.40 o 
   1   8  -6   161373.80   164376.63   2185.02 o 
   2   8  -6    11739.69    12467.52    298.77 o 
   3   8  -6    14552.88    15039.52    342.04 o 
   4   8  -6     5597.71     5641.76    243.40 o 
   5   8  -6    14874.79    14893.22    318.81 o 
   6   8  -6     2106.88     2148.38    205.78 o 
   7   8  -6     3318.48     3193.23    392.26 o 
   8   8  -6    17231.47    17240.29    480.14 o 
   9   8  -6    10461.75    10174.59    333.33 o 
  10   8  -6     9650.30     9657.99    473.26 o 
  11   8  -6    12839.42    12340.64    543.26 o 
  12   8  -6     1137.47     1479.74    435.29 o 
  13   8  -6     2000.53     2391.15    336.08 o 
  14   8  -6     7806.64     7387.14    477.32 o 
  15   8  -6     2684.33     2180.00    416.88 o 
  16   8  -6    15056.62    15182.32    806.37 o 
  17   8  -6    15387.82    16716.68    928.16 o 
  18   8  -6     2299.70     2257.30    742.53 o 
  19   8  -6     2568.40     1262.30    772.23 o 
  20   8  -6     7231.27     7425.32   1128.65 o 
  21   8  -6     2433.40     4039.37    950.44 o 
  22   8  -6    12877.97    12474.53   1470.21 o 
  23   8  -6    24278.96    26285.63   2079.09 o 
  24   8  -6     4761.19     3623.55   1098.95 o 
 -21  10  -6      176.26     -498.05    498.05 o 
 -20  10  -6      346.87      546.76    543.33 o 
 -19  10  -6     6261.92     5694.22    752.58 o 
 -18  10  -6     1752.39     1979.09    839.06 o 
 -17  10  -6      173.61      368.74    493.21 o 
 -16  10  -6     8318.52     9496.84    876.19 o 
 -15  10  -6     1624.72     1680.33    490.54 o 
 -14  10  -6      714.39      717.84    638.58 o 
 -13  10  -6     4190.31     4236.88    372.11 o 
 -12  10  -6     1369.70     1696.12    264.51 o 
 -11  10  -6     3324.44     3392.93    300.15 o 
 -10  10  -6     6837.30     6999.72    379.20 o 
  -9  10  -6       12.43     -193.31    193.31 o 
  -8  10  -6     4988.07     4529.07    297.18 o 
  -7  10  -6     7569.34     6943.40    462.52 o 
  -6  10  -6     3061.63     3199.13    244.80 o 
  -5  10  -6     3958.16     4414.08    245.20 o 
  -4  10  -6     2483.49     2870.26    211.47 o 
  -3  10  -6     2598.42     2663.94    196.19 o 
  -2  10  -6     2558.43     2620.52    188.82 o 
  -1  10  -6     1524.42     1779.07    159.73 o 
   0  10  -6    26914.11    26791.57    482.21 o 
   1  10  -6    32151.53    31467.82    528.41 o 
   2  10  -6     1648.01     1632.94    209.45 o 
   3  10  -6     8852.50     9154.92    365.11 o 
   4  10  -6     8817.01     7929.79    338.79 o 
   5  10  -6    14667.39    13875.17    469.75 o 
   6  10  -6       84.50      145.21    194.36 o 
   7  10  -6     4524.62     4343.60    302.69 o 
   8  10  -6     1090.26     1245.04    230.90 o 
   9  10  -6     1046.45     1444.79    244.18 o 
  10  10  -6     7597.21     7411.29    409.05 o 
  11  10  -6    45452.48    46033.11   1500.65 o 
  12  10  -6     3158.56     3233.98    508.57 o 
  13  10  -6     1002.16     1496.16    433.42 o 
  14  10  -6      221.15      207.91    564.32 o 
  15  10  -6      349.90     -490.07    490.07 o 
  16  10  -6     5231.23     4989.81    876.19 o 
  17  10  -6    11465.71    10870.66   1232.60 o 
  18  10  -6      617.03       14.85    653.43 o 
  19  10  -6       51.10      935.59    742.53 o 
  20  10  -6      472.80     -371.27    623.73 o 
  21  10  -6      299.26      341.56    772.23 o 
  22  10  -6     5725.71     3564.15   1024.69 o 
  23  10  -6     4362.32     5301.68   1158.35 o 
 -20  12  -6      991.77      549.47    846.49 o 
 -19  12  -6      499.79     -415.82    772.23 o 
 -18  12  -6    16809.92    18526.59   1148.11 o 
 -17  12  -6     1879.52     2279.41    565.89 o 
 -16  12  -6     2335.96     1257.35    503.72 o 
 -15  12  -6    13821.87    14308.72   2294.42 o 
 -14  12  -6    18257.74    18860.14   1035.63 o 
 -13  12  -6      481.47      485.99    275.63 o 
 -12  12  -6    11203.29    11193.80    531.72 o 
 -11  12  -6     1379.15     1812.31    271.68 o 
 -10  12  -6    15495.89    16571.95    516.92 o 
  -9  12  -6     7117.94     6804.36    365.23 o 
  -8  12  -6    38061.98    40109.61    815.37 o 
  -7  12  -6     2529.63     3232.22    269.86 o 
  -6  12  -6    12275.76    13377.08    395.28 o 
  -5  12  -6      697.92      671.49    172.48 o 
  -4  12  -6     4044.54     4358.93    243.88 o 
  -3  12  -6    13640.24    14062.43    411.77 o 
  -2  12  -6    40212.54    42637.52    694.81 o 
  -1  12  -6     1067.93     1126.66    227.72 o 
   0  12  -6     4067.14     4203.49    288.22 o 
   1  12  -6      500.65      285.08    183.28 o 
   2  12  -6    24462.29    26335.22    630.53 o 
   3  12  -6    18209.00    18252.00    488.65 o 
   4  12  -6    43484.34    45171.48   1130.91 o 
   5  12  -6      510.61      818.90    281.22 o 
   6  12  -6    10572.05    11864.26   1128.65 o 
   7  12  -6     3590.47     3917.53    493.55 o 
   8  12  -6    11512.87    12794.49    791.52 o 
   9  12  -6     6925.10     7505.55    619.29 o 
  10  12  -6    37955.61    36559.80   1290.47 o 
  11  12  -6     7728.80     7923.23    666.75 o 
  12  12  -6    64757.52    62313.26   2613.71 o 
  13  12  -6      132.09       89.10    594.03 o 
  14  12  -6     5251.60     4885.86    861.34 o 
  15  12  -6      295.75      846.49    668.28 o 
  16  12  -6    17888.59    19647.39   1603.87 o 
  17  12  -6     4594.15     5019.51    994.99 o 
  18  12  -6    21825.14    23894.67   1841.48 o 
  19  12  -6     2446.96     4232.43    950.44 o 
  20  12  -6     5560.56     6163.01   1158.35 o 
  21  12  -6      658.20      697.98    831.64 o 
  22  12  -6     5887.40     6846.14   1232.60 o 
  23  12  -6      278.02     -712.83    712.83 o 
 -19  14  -6     2728.17     1975.13    965.29 o 
 -18  14  -6      344.81     -757.38    757.38 o 
 -17  14  -6      130.04     -118.81    712.83 o 
 -16  14  -6    16498.85    15934.73   1529.62 o 
 -15  14  -6     1407.05     1828.74    787.08 o 
 -14  14  -6     4673.79     4837.50    624.21 o 
 -13  14  -6     1325.27     1093.36    347.79 o 
 -12  14  -6     6296.97     6669.15    509.29 o 
 -11  14  -6      566.99      516.58    315.69 o 
 -10  14  -6     1592.09     1937.52    301.70 o 
  -9  14  -6     3806.93     4469.37    450.33 o 
  -8  14  -6      264.87      598.20    370.83 o 
  -7  14  -6     1984.73     2107.65    294.82 o 
  -6  14  -6     6686.23     5936.14    549.69 o 
  -5  14  -6     1902.70     1830.13    268.92 o 
  -4  14  -6      449.36      525.93    229.41 o 
  -3  14  -6     2464.36     2280.27    270.43 o 
  -2  14  -6     1448.01     1882.69    255.00 o 
  -1  14  -6     1156.36     1254.73    225.18 o 
   0  14  -6     8835.33     8764.16    384.56 o 
   1  14  -6     1431.83     1525.24    305.49 o 
   2  14  -6      270.45      516.20    270.37 o 
   3  14  -6     1687.44     1246.58    302.62 o 
   4  14  -6    19902.86    19603.60    704.65 o 
   5  14  -6     8678.41     8336.35    519.56 o 
   6  14  -6    10813.70    12032.18    628.15 o 
   7  14  -6     1934.04     2555.28    435.70 o 
   8  14  -6     1258.28     1153.33    404.19 o 
   9  14  -6     2467.16     2768.49    472.19 o 
  10  14  -6      178.24      118.81    504.92 o 
  11  14  -6     7962.74     6311.52    891.04 o 
  12  14  -6    21865.45    23389.75   1499.91 o 
  13  14  -6      141.76     -549.47    579.17 o 
  14  14  -6    11545.37    10959.77   1202.90 o 
  15  14  -6     5116.87     5182.87    965.29 o 
  16  14  -6     5321.82     6044.21   1024.69 o 
  17  14  -6      591.32      222.76    757.38 o 
  18  14  -6     1404.71      920.74    742.53 o 
  19  14  -6     1372.04     1143.50    846.49 o 
  20  14  -6     6558.68     7054.05   1188.05 o 
  21  14  -6     1550.10     1589.02    905.89 o 
  22  14  -6     2227.15     2673.11   1009.84 o 
 -18  16  -6     8485.04     7261.96   1247.45 o 
 -17  16  -6      920.50      608.88    772.23 o 
 -16  16  -6     4185.27     4069.07    965.29 o 
 -15  16  -6      170.08      163.36    697.98 o 
 -14  16  -6     3595.87     3825.34   1292.01 o 
 -13  16  -6    13023.19    13067.83   1485.06 o 
 -12  16  -6     2824.58     2513.93    502.74 o 
 -11  16  -6     1787.77     1822.99    381.91 o 
 -10  16  -6     1994.86     2276.48    371.27 o 
  -9  16  -6      280.23      476.55    304.26 o 
  -8  16  -6      239.85      314.20    259.73 o 
  -7  16  -6    13768.51    13739.52    796.01 o 
  -6  16  -6      577.81      599.56    247.96 o 
  -5  16  -6     1863.71     2039.31    284.78 o 
  -4  16  -6     4470.19     4757.16    349.90 o 
  -3  16  -6     2105.44     2151.69    268.59 o 
  -2  16  -6     5424.41     5670.77    440.08 o 
  -1  16  -6    25030.90    24220.88    916.97 o 
   0  16  -6     2424.85     2445.82    351.33 o 
   1  16  -6       19.37      473.84    280.00 o 
   2  16  -6     1063.85     1016.35    299.11 o 
   3  16  -6     2166.75     2906.16    555.48 o 
   4  16  -6     1549.85     1889.97    364.96 o 
   5  16  -6     9200.65     9475.68    570.23 o 
   6  16  -6    18732.22    18763.45   1429.96 o 
   7  16  -6      811.74      529.60    371.79 o 
   8  16  -6    17850.34    16677.26   1292.01 o 
   9  16  -6     2746.06     2747.37    697.98 o 
  10  16  -6     3479.18     2970.13    727.68 o 
  11  16  -6     1156.62      207.91    534.62 o 
  12  16  -6     1405.43     1945.43    683.13 o 
  13  16  -6     2007.62      712.83    638.58 o 
  14  16  -6    45700.77    44834.07   2257.30 o 
  15  16  -6      629.53     -653.43    653.43 o 
  16  16  -6     6064.01     6905.55   1098.95 o 
  17  16  -6     1482.12      430.67    757.38 o 
  18  16  -6       40.28      356.42    787.08 o 
  19  16  -6     1670.27     2613.71    950.44 o 
  20  16  -6     9953.44    13588.33   1544.47 o 
 -17  18  -6    13775.67    12429.98   1470.21 o 
 -16  18  -6     9304.23    10692.46   1366.26 o 
 -15  18  -6    13071.70    14999.14   1485.06 o 
 -14  18  -6     6596.89     7677.06   1774.65 o 
 -13  18  -6    14426.80    13384.58    945.09 o 
 -12  18  -6     8268.23     9306.98    787.36 o 
 -11  18  -6    28470.39    30268.03   1206.38 o 
 -10  18  -6    14655.01    15802.13   1076.67 o 
  -9  18  -6    11137.88    11464.11    800.81 o 
  -8  18  -6    18485.62    19643.05   1314.28 o 
  -7  18  -6    10154.17     8623.91    673.88 o 
  -6  18  -6     5605.26     5424.59    547.02 o 
  -5  18  -6    55892.71    56551.74   2331.34 o 
  -4  18  -6    22916.70    24339.52   1120.26 o 
  -3  18  -6    46012.41    48539.35   1252.24 o 
  -2  18  -6    10793.95    10035.40    662.42 o 
  -1  18  -6    32977.04    32256.91   1021.78 o 
   0  18  -6    17879.07    16545.80    699.56 o 
   1  18  -6   134968.05   141570.20   2893.56 o 
   2  18  -6     6677.99     7105.49    514.93 o 
   3  18  -6    48601.41    51246.64   1334.77 o 
   4  18  -6     6632.26     5838.56    598.28 o 
   5  18  -6    18662.78    16029.19   2435.50 o 
   6  18  -6     6379.51     6170.00    624.21 o 
   7  18  -6    80512.68    83356.62   3178.04 o 
   8  18  -6    25082.39    25246.08   1529.62 o 
   9  18  -6    38231.89    39636.34   1975.13 o 
  10  18  -6     1100.16      653.43    623.73 o 
  11  18  -6     2259.21     2702.82    757.38 o 
  12  18  -6      315.16      460.37    683.13 o 
  13  18  -6     6710.93     7276.81   1069.25 o 
  14  18  -6    18043.20    19320.68   1633.57 o 
  15  18  -6    13153.33    13068.56   1395.96 o 
  16  18  -6     5340.02     6341.22   1128.65 o 
  17  18  -6     3837.95     4276.98   1039.54 o 
  18  18  -6      568.43      608.88    831.64 o 
  19  18  -6     9682.06    10009.33   1381.11 o 
 -15  20  -6     3549.76     5420.48   1009.84 o 
 -14  20  -6     4874.13     4900.71    965.29 o 
 -13  20  -6     1913.64      445.52    816.78 o 
 -12  20  -6     8386.23     8154.37    920.74 o 
 -11  20  -6    11447.01    11449.84   1277.15 o 
 -10  20  -6       47.32      430.67    653.43 o 
  -9  20  -6     1027.85     1009.84    697.98 o 
  -8  20  -6      385.19      -14.85    594.03 o 
  -7  20  -6     8716.71     6460.03    994.99 o 
  -6  20  -6     3055.57     1648.42    727.68 o 
  -5  20  -6    29680.07    34171.31   1945.43 o 
  -4  20  -6     1559.99     1202.90    653.43 o 
  -3  20  -6     6136.62     4425.49    831.64 o 
  -2  20  -6      285.82      433.90    359.44 o 
  -1  20  -6     1210.89      448.99    401.74 o 
   0  20  -6      329.70      333.43    378.03 o 
   1  20  -6    27510.06    26958.61   1908.31 o 
   2  20  -6      837.62      856.90    404.19 o 
   3  20  -6     9199.63     8804.51    714.67 o 
   4  20  -6      747.01      457.62    425.19 o 
   5  20  -6      762.39     1204.25    456.34 o 
   6  20  -6      345.89      363.84    399.04 o 
   7  20  -6     1843.33     2334.31    519.08 o 
   8  20  -6     2852.06     1425.66    668.28 o 
   9  20  -6     4024.21     4722.50    861.34 o 
  10  20  -6     2644.39     3935.42    861.34 o 
  11  20  -6     1347.18      386.12    608.88 o 
  12  20  -6      605.21      638.58    742.53 o 
  13  20  -6      275.99     1559.32    787.08 o 
  14  20  -6     3041.93     2465.21    861.34 o 
  15  20  -6     4871.83     5331.38   1069.25 o 
  16  20  -6       17.39     -653.43    653.43 o 
  17  20  -6     4333.36     3074.08   1024.69 o 
 -13  22  -6      853.12     1737.52    816.78 o 
 -12  22  -6      167.89      -89.10    653.43 o 
 -11  22  -6    12685.46    11524.09   1366.26 o 
 -10  22  -6     1142.31      772.23    742.53 o 
  -9  22  -6     1885.83     2673.11    846.49 o 
  -8  22  -6     1006.30        0.00    638.58 o 
  -7  22  -6     3467.90     3564.15    891.04 o 
  -6  22  -6     4297.17     4291.83    935.59 o 
  -5  22  -6     7135.70     6979.80   1084.10 o 
  -4  22  -6     1790.95     2168.19    772.23 o 
  -3  22  -6     6972.57     4811.61    935.59 o 
  -2  22  -6     1847.63     1188.05    727.68 o 
  -1  22  -6     7573.04     6519.43    994.99 o 
   0  22  -6     9771.16    11687.45   1262.30 o 
   1  22  -6     1460.85     1589.02    683.13 o 
   2  22  -6      631.14       29.70    623.73 o 
   3  22  -6     6896.93     6964.95   1054.40 o 
   4  22  -6     1147.33     1511.86    482.70 o 
   5  22  -6     2982.53     2366.11    547.64 o 
   6  22  -6     2095.26     2251.79    528.35 o 
   7  22  -6     1032.11      638.74    675.70 o 
   8  22  -6     2313.07     2227.60    787.08 o 
   9  22  -6     3335.55     3579.00    846.49 o 
  10  22  -6      433.87     1054.40    727.68 o 
  11  22  -6     6984.46     6014.51   1024.69 o 
  12  22  -6      397.54      475.22    772.23 o 
  13  22  -6      283.06      861.34    801.93 o 
  14  22  -6     1741.55     1975.13    905.89 o 
  15  22  -6      677.65     1009.84    876.19 o 
 -11  24  -6     1257.59      772.23    787.08 o 
 -10  24  -6     4125.39     3697.81    994.99 o 
  -9  24  -6      928.94     2524.61    905.89 o 
  -8  24  -6     6332.27     9192.54   1292.01 o 
  -7  24  -6      929.54      594.03    697.98 o 
  -6  24  -6     1182.42     -267.31    712.83 o 
  -5  24  -6      583.85      163.36    712.83 o 
  -4  24  -6     1729.64     2331.55    846.49 o 
  -3  24  -6     2096.61     2405.80    876.19 o 
  -2  24  -6     4622.22     5257.12   1009.84 o 
  -1  24  -6      296.34     -311.86    638.58 o 
   0  24  -6     6303.25     7455.02   1173.20 o 
   1  24  -6      157.91     -148.51    623.73 o 
   2  24  -6     9410.17    11004.32   1306.86 o 
   3  24  -6      859.45     1262.30    712.83 o 
   4  24  -6     1034.03      683.13    683.13 o 
   5  24  -6     1347.37     1856.33    861.34 o 
   6  24  -6     1576.25     2257.30    861.34 o 
   7  24  -6      430.20     -103.95    697.98 o 
  12  24  -6      136.58     -712.83    712.83 o 
  13  24  -6     1312.31     1084.10    831.64 o 
  -7  26  -6      419.75     -668.28    668.28 o 
  -6  26  -6    16293.28    15311.00   1648.42 o 
  -5  26  -6      131.18      297.01    742.53 o 
  -4  26  -6     9263.32     9192.54   1292.01 o 
  -3  26  -6      983.95     1084.10    727.68 o 
  -2  26  -6     3149.78     3549.30    965.29 o 
  -1  26  -6     1225.28     1381.11    846.49 o 
   0  26  -6     6596.29     7113.45   1173.20 o 
   1  26  -6      645.18      534.62    787.08 o 
   2  26  -6    11770.25    11494.39   1410.81 o 
   3  26  -6      191.03       74.25    683.13 o 
   4  26  -6     2059.87     2524.61    876.19 o 
   5  26  -6      278.23     -222.76    668.28 o 
   6  26  -6     6829.18     6044.21   1128.65 o 
   7  26  -6      544.27       59.40    712.83 o 
 -24   1  -5      442.40      100.52    566.76 o 
 -23   1  -5      224.56     -182.45    513.26 o 
 -22   1  -5      921.23     1589.02    868.76 o 
 -21   1  -5       47.04      285.33    540.72 o 
 -20   1  -5     3205.10     2903.08    639.53 o 
 -19   1  -5    17354.27    19128.34   1149.82 o 
 -18   1  -5     6287.64     7391.27    745.35 o 
 -17   1  -5     3456.02     4444.73    690.55 o 
 -16   1  -5      672.45      408.39    430.54 o 
 -15   1  -5     2254.27     2504.29    493.21 o 
 -14   1  -5      193.36       79.19    246.05 o 
 -13   1  -5    22214.29    21594.57    827.39 o 
 -12   1  -5    35829.52    32861.66    834.49 o 
 -11   1  -5     6981.29     6292.24    392.88 o 
 -10   1  -5     1288.14     1112.98    246.29 o 
  -9   1  -5      403.33      408.02    155.50 o 
  -8   1  -5      212.90      479.74    131.06 o 
  -7   1  -5    11801.29    12057.12    403.51 o 
  -6   1  -5    14337.09    14449.71    308.85 o 
  -5   1  -5     4183.49     4293.59    175.75 o 
  -4   1  -5     1287.34     1852.58    142.25 o 
  -3   1  -5     2688.29     2231.40    159.58 o 
  -2   1  -5    12535.51    14086.88    472.89 o 
  -1   1  -5    31506.72    30568.45    568.10 o 
   0   1  -5    92830.26    98831.05   1731.95 o 
   1   1  -5      590.69      715.99    145.76 o 
   2   1  -5    16873.59    16171.12    580.89 o 
   3   1  -5      460.03      484.03    147.61 o 
   4   1  -5     2560.09     1858.66    175.55 o 
   5   1  -5     7837.88     7367.89    287.68 o 
   6   1  -5    58261.71    57488.45   1060.69 o 
   7   1  -5      687.27      788.21    173.90 o 
   8   1  -5    25935.41    25281.39    595.29 o 
   9   1  -5     3221.46     3147.27    251.37 o 
  10   1  -5    58913.19    58220.88   1120.60 o 
  11   1  -5     4431.61     4093.00    289.27 o 
  12   1  -5      804.10      920.61    219.67 o 
  13   1  -5      464.62      489.52    225.83 o 
  14   1  -5     3486.93     3695.98    378.87 o 
  15   1  -5     1979.00     2600.90    360.11 o 
  16   1  -5    17648.84    19559.79    617.67 o 
  17   1  -5      326.80      329.16    260.60 o 
  18   1  -5    13126.52    11670.86    735.22 o 
  19   1  -5      177.52      184.48    331.00 o 
  20   1  -5     6861.45     7450.18   1292.01 o 
  21   1  -5      217.85     -374.09    683.13 o 
  22   1  -5      856.97     1663.27    546.05 o 
  23   1  -5      794.53     1023.28    653.43 o 
  24   1  -5    13065.39    11204.14   1395.96 o 
  25   1  -5      289.27      378.69    546.05 o 
 -23   3  -5     5602.67     5336.61    807.76 o 
 -22   3  -5    23261.70    25846.81   1346.52 o 
 -21   3  -5      995.35     1786.89    582.73 o 
 -20   3  -5    15506.75    15865.18   1049.94 o 
 -19   3  -5    20262.16    20126.11   1155.11 o 
 -18   3  -5    25589.20    24530.02   1127.06 o 
 -17   3  -5     8646.60     9645.22    792.77 o 
 -16   3  -5     8564.16     9285.02   1618.72 o 
 -15   3  -5     8511.13     8900.57    717.88 o 
 -14   3  -5     1234.92     1228.45    285.76 o 
 -13   3  -5    42504.21    40336.41    975.00 o 
 -12   3  -5   168527.28   169618.23   2556.50 o 
 -11   3  -5   105289.85   103810.69   1674.57 o 
 -10   3  -5     2658.01     2764.18    229.79 o 
  -9   3  -5    19241.84    18772.83    473.90 o 
  -8   3  -5    43518.13    42865.11    676.30 o 
  -7   3  -5    50832.91    49426.72    741.31 o 
  -6   3  -5    84824.59    84742.80   1129.94 o 
  -5   3  -5    55148.87    55374.42    791.74 o 
  -4   3  -5     2918.18     3633.52    169.02 o 
  -3   3  -5    12753.69    14898.86    325.32 o 
  -2   3  -5    38648.08    39580.06    622.50 o 
  -1   3  -5    81674.88    89163.94   1224.11 o 
   0   3  -5   120120.25   133045.27   1960.12 o 
   1   3  -5    29250.51    30225.34    685.67 o 
   2   3  -5     1180.70      947.75    152.02 o 
   3   3  -5     1195.60      886.64    152.73 o 
   4   3  -5     1551.20     1265.44    162.29 o 
   5   3  -5      602.60      248.10    147.39 o 
   6   3  -5    35633.32    37127.04    738.74 o 
   7   3  -5    30918.08    32825.90    683.52 o 
   8   3  -5     4421.25     4390.12    271.18 o 
   9   3  -5    11115.86    12534.91    465.14 o 
  10   3  -5    73822.94    77420.37   1410.29 o 
  11   3  -5    30503.22    30706.38   1331.12 o 
  12   3  -5     2678.36     2556.48    269.82 o 
  13   3  -5      333.21      270.31    217.03 o 
  14   3  -5      503.34      687.38    226.90 o 
  15   3  -5    17429.19    17791.49    574.13 o 
  16   3  -5    42355.69    41572.71   1034.84 o 
  17   3  -5    21926.75    21821.28    829.12 o 
  18   3  -5    18797.32    19006.84    773.34 o 
  19   3  -5     2039.63     1676.40    460.37 o 
  20   3  -5    12194.01    14118.46    922.48 o 
  21   3  -5      682.55      330.87   1032.12 o 
  22   3  -5     3913.67     2769.40    994.99 o 
  23   3  -5     8669.41     8601.95    849.80 o 
  24   3  -5     4274.69     4221.43    692.11 o 
  25   3  -5       39.28      469.90    553.88 o 
 -23   5  -5     4215.73     3276.28    714.67 o 
 -22   5  -5     8024.98     8446.18    875.65 o 
 -21   5  -5       83.97     -118.81    764.81 o 
 -20   5  -5     2962.70     3653.17    645.23 o 
 -19   5  -5      539.42      797.65    508.57 o 
 -18   5  -5     5780.61     5288.55   1930.58 o 
 -17   5  -5      689.55     1094.90    456.34 o 
 -16   5  -5     1773.35     1395.96    462.04 o 
 -15   5  -5      679.14     1012.81    772.23 o 
 -14   5  -5     1297.27     1412.14    283.78 o 
 -13   5  -5     3371.45     3647.81    291.13 o 
 -12   5  -5    15988.27    15780.15    487.64 o 
 -11   5  -5      475.67      276.19    221.58 o 
 -10   5  -5     1998.33     1813.02    218.63 o 
  -9   5  -5     4711.63     4559.90    303.03 o 
  -8   5  -5     3590.76     3679.24    209.32 o 
  -7   5  -5      475.98      518.79    144.94 o 
  -6   5  -5     2592.54     2738.90    178.58 o 
  -5   5  -5     2662.34     2567.29    173.72 o 
  -4   5  -5     3288.93     2793.89    175.99 o 
  -3   5  -5      241.15      345.98    121.15 o 
  -2   5  -5     1625.17     1724.30    146.87 o 
  -1   5  -5     3980.31     3768.59    178.23 o 
   0   5  -5     5061.92     5086.13    193.93 o 
   1   5  -5     8270.18     8515.74    281.93 o 
   2   5  -5    11977.49    11413.11    292.31 o 
   3   5  -5    17158.51    16162.01    561.81 o 
   4   5  -5     3222.62     3224.08    287.66 o 
   5   5  -5     4422.67     4011.06    218.47 o 
   6   5  -5     1488.79     1382.26    173.06 o 
   7   5  -5      497.75      867.63    182.10 o 
   8   5  -5    10980.29    10867.47    402.98 o 
   9   5  -5    11343.76    10684.87    387.89 o 
  10   5  -5      152.73      367.79    185.86 o 
  11   5  -5    31131.38    30652.69    708.41 o 
  12   5  -5      641.07      851.58    218.35 o 
  13   5  -5    21020.05    20961.56    628.05 o 
  14   5  -5    15812.46    16332.11    537.29 o 
  15   5  -5     8741.72     8990.79    526.60 o 
  16   5  -5      620.36      819.86    312.61 o 
  17   5  -5     7640.55     8224.29    547.08 o 
  18   5  -5     2593.27     2940.71    506.56 o 
  19   5  -5     2053.64     2187.11    496.73 o 
  20   5  -5     8031.26     7275.51    722.99 o 
  21   5  -5     2536.61     2420.09    534.32 o 
  22   5  -5      737.88     1013.37    530.22 o 
  23   5  -5    15099.79    14097.37   1000.08 o 
  24   5  -5     4169.64     5105.63    868.76 o 
  25   5  -5      178.16       14.85    727.68 o 
 -23   7  -5      229.05     -496.98    608.88 o 
 -22   7  -5      231.97     -195.04    547.64 o 
 -21   7  -5      347.61     1054.97    905.89 o 
 -20   7  -5     7610.61     8858.17    841.37 o 
 -19   7  -5     7000.96     6948.81    740.26 o 
 -18   7  -5     2290.56     2483.45    540.11 o 
 -17   7  -5     3465.22     3007.34    550.63 o 
 -16   7  -5      216.48      140.05    377.60 o 
 -15   7  -5      997.39      363.35    438.09 o 
 -14   7  -5     9200.05     8978.96    620.19 o 
 -13   7  -5    27560.92    27501.29    662.85 o 
 -12   7  -5     4981.74     5137.39    432.06 o 
 -11   7  -5    10762.50    11061.31    423.85 o 
 -10   7  -5      205.16      233.31    191.60 o 
  -9   7  -5    13160.67    12917.70    420.34 o 
  -8   7  -5     5524.41     5613.03    321.00 o 
  -7   7  -5    33861.89    36146.32    963.10 o 
  -6   7  -5      721.11      711.12    151.05 o 
  -5   7  -5    28458.51    30169.97    553.65 o 
  -4   7  -5      501.11      546.67    145.82 o 
  -3   7  -5     1871.03     1581.03    163.54 o 
  -2   7  -5     7066.48     6398.82    234.41 o 
  -1   7  -5      882.58      966.50    133.47 o 
   0   7  -5     3675.42     3326.61    180.42 o 
   1   7  -5    81052.80    82210.46   1152.78 o 
   2   7  -5     3556.03     3300.74    152.56 o 
   3   7  -5     7440.95     7506.32    208.23 o 
   4   7  -5    14628.85    13388.00    298.14 o 
   5   7  -5    37181.29    34918.27    592.24 o 
   6   7  -5      718.84      520.36     99.90 o 
   7   7  -5    37210.51    37456.50    733.74 o 
   8   7  -5     1563.46     1641.03    177.08 o 
   9   7  -5     8744.71     8160.10    417.98 o 
  10   7  -5     5052.36     5240.39    277.04 o 
  11   7  -5    25867.52    25498.91    737.37 o 
  12   7  -5      859.85      965.48    202.78 o 
  13   7  -5     8496.67     9720.50    635.49 o 
  14   7  -5     1314.43     1387.81    298.92 o 
  15   7  -5     6696.40     7709.29    508.09 o 
  16   7  -5      449.44      202.96    296.92 o 
  17   7  -5     2585.75     2880.79    475.63 o 
  18   7  -5     3773.19     4066.73    541.22 o 
  19   7  -5     1112.52     1046.97    441.04 o 
  20   7  -5      185.37       92.64    439.54 o 
  21   7  -5      451.84      110.55    463.86 o 
  22   7  -5      614.41      133.66    727.68 o 
  23   7  -5    15919.61    16157.49   1648.42 o 
  24   7  -5     6949.73     9207.39   1366.26 o 
  25   7  -5      533.85      683.13    891.04 o 
 -22   9  -5      114.93      882.67    868.76 o 
 -21   9  -5     2481.85     3399.34    687.27 o 
 -20   9  -5      259.75      -69.04    488.21 o 
 -19   9  -5     9238.13     7936.12    799.16 o 
 -18   9  -5     2433.86     2233.70    535.55 o 
 -17   9  -5     3577.66     4229.79    592.68 o 
 -16   9  -5     4582.93     4143.54    577.55 o 
 -15   9  -5     1916.70     1971.27    374.61 o 
 -14   9  -5      749.07      890.19    277.90 o 
 -13   9  -5    69496.97    69092.21   1260.14 o 
 -12   9  -5    46828.21    47310.32   1351.03 o 
 -11   9  -5    51613.72    53182.41   1001.60 o 
 -10   9  -5    17422.17    16368.48    585.42 o 
  -9   9  -5     1577.54     1739.83    229.02 o 
  -8   9  -5     4164.62     3796.86    246.06 o 
  -7   9  -5    72874.16    74250.04   1055.01 o 
  -6   9  -5    20480.21    20707.54    452.58 o 
  -5   9  -5   113310.68   117886.05   1655.52 o 
  -4   9  -5    53866.44    57970.35    893.62 o 
  -3   9  -5     1173.84     1052.48    155.71 o 
  -2   9  -5     8058.31     7694.27    260.15 o 
  -1   9  -5     2724.86     2568.88    162.43 o 
   0   9  -5      151.25      134.32    108.71 o 
   1   9  -5    15453.23    16226.12    314.79 o 
   2   9  -5     5737.79     6594.90    323.67 o 
   3   9  -5     1074.63     1075.90    182.42 o 
   4   9  -5     2388.22     2612.28    206.61 o 
   5   9  -5      790.93     1117.72    258.10 o 
   6   9  -5     1366.28     1228.61    198.24 o 
   7   9  -5      357.72      367.30    187.21 o 
   8   9  -5     3652.78     4137.83    291.97 o 
   9   9  -5       81.07      380.48    232.35 o 
  10   9  -5      486.42      386.12    222.54 o 
  11   9  -5    11813.21    12981.96    536.21 o 
  12   9  -5     4592.25     4573.09    366.62 o 
  13   9  -5      288.90      318.04    255.31 o 
  14   9  -5     4339.08     4380.17    395.36 o 
  15   9  -5     7923.28     6638.50    543.80 o 
  16   9  -5     1853.57     1892.63    419.98 o 
  17   9  -5     7097.68     6846.14    994.99 o 
  18   9  -5      521.79      475.22    668.28 o 
  19   9  -5     1510.85     2034.54    801.93 o 
  20   9  -5      338.27      -89.10    653.43 o 
  21   9  -5     1093.37      608.88    772.23 o 
  22   9  -5     2321.69     1752.38    861.34 o 
  23   9  -5    12773.28    13944.75   1574.17 o 
  24   9  -5      401.65     -148.51    816.78 o 
 -22  11  -5      100.51     -712.83    772.23 o 
 -21  11  -5     1017.83       89.10    787.08 o 
 -20  11  -5     5713.15     5182.87   1084.10 o 
 -19  11  -5    19015.66    20055.65   1158.67 o 
 -18  11  -5     3768.64     2870.00    582.73 o 
 -17  11  -5     3664.51     4001.42    604.72 o 
 -16  11  -5     3905.50     3564.64    571.65 o 
 -15  11  -5    10531.13    10870.58    693.04 o 
 -14  11  -5     9949.99     9783.84    511.14 o 
 -13  11  -5    12466.55    12574.59    496.91 o 
 -12  11  -5     7007.32     6467.15    368.59 o 
 -11  11  -5     6902.95     7229.38    369.22 o 
 -10  11  -5     9715.79     9518.48    404.68 o 
  -9  11  -5    10304.16    10919.34    416.63 o 
  -8  11  -5     1941.34     2043.45    233.62 o 
  -7  11  -5    22107.50    22002.26    453.46 o 
  -6  11  -5     3206.20     2980.73    221.54 o 
  -5  11  -5       17.79      -96.69    150.17 o 
  -4  11  -5     3788.95     4376.72    225.93 o 
  -3  11  -5    16900.59    17733.56    389.95 o 
  -2  11  -5    12686.50    13674.29    329.24 o 
  -1  11  -5    11349.08    12071.85    512.24 o 
   0  11  -5     2795.09     2405.17    255.08 o 
   1  11  -5     3033.39     2836.01    244.36 o 
   2  11  -5    30813.19    32415.66    684.24 o 
   3  11  -5    20585.57    21600.98    647.55 o 
   4  11  -5    22966.26    22115.62    710.71 o 
   5  11  -5     9440.67     8878.88    823.00 o 
   6  11  -5     5664.10     5634.05    727.68 o 
   7  11  -5     3546.87     3252.20    460.37 o 
   8  11  -5     7417.10     7736.83    653.43 o 
   9  11  -5    16905.67    16950.32    839.88 o 
  10  11  -5    68326.99    63485.41   1845.94 o 
  11  11  -5    19591.67    18601.02    865.14 o 
  12  11  -5     1480.26      971.51    571.75 o 
  13  11  -5     4222.37     4021.33    534.32 o 
  14  11  -5      560.00      697.98    579.17 o 
  15  11  -5     5318.41     6133.31    935.59 o 
  16  11  -5    22656.16    20122.61   1589.02 o 
  17  11  -5    14893.55    15474.36   1395.96 o 
  18  11  -5     6114.63     4321.53    920.74 o 
  19  11  -5      650.37      861.34    772.23 o 
  20  11  -5      385.98     1737.52    846.49 o 
  21  11  -5     2406.26     1306.86    861.34 o 
  22  11  -5     6703.65     4455.19   1054.40 o 
  23  11  -5     6858.67     5791.75   1158.35 o 
 -21  13  -5     3367.00     2331.55    965.29 o 
 -20  13  -5     1756.83     1752.37    905.89 o 
 -19  13  -5     5695.00     6311.52   1128.65 o 
 -18  13  -5     2527.13     2881.02    920.74 o 
 -17  13  -5      283.81      193.06    727.68 o 
 -16  13  -5     9383.59     9850.73    805.31 o 
 -15  13  -5     1534.16      887.22    349.60 o 
 -14  13  -5      370.91      423.04    287.23 o 
 -13  13  -5     8073.89     7794.97    478.00 o 
 -12  13  -5     3253.80     3614.43    469.85 o 
 -11  13  -5     1203.09      811.70    236.73 o 
 -10  13  -5    16157.91    17011.00    630.45 o 
  -9  13  -5     6018.77     5725.44    330.32 o 
  -8  13  -5     3309.93     3518.08    274.71 o 
  -7  13  -5     1380.77     1555.01    201.04 o 
  -6  13  -5     5219.59     5325.04    266.55 o 
  -5  13  -5     4363.79     4378.49    237.58 o 
  -4  13  -5     2030.10     2053.15    183.55 o 
  -3  13  -5     3051.49     3159.13    214.74 o 
  -2  13  -5     7475.89     7576.51    241.20 o 
  -1  13  -5     3267.28     3297.78    256.14 o 
   0  13  -5     9594.42     9232.24    610.90 o 
   1  13  -5    18690.97    19253.55    491.14 o 
   2  13  -5     2624.99     3043.67    248.65 o 
   3  13  -5     7296.64     7362.74    451.18 o 
   4  13  -5     5658.45     5360.32    661.74 o 
   5  13  -5     4338.63     4217.59    386.83 o 
   6  13  -5     4531.55     4633.43    393.83 o 
   7  13  -5    15090.55    15343.24    776.22 o 
   8  13  -5    23933.34    21509.50   1485.06 o 
   9  13  -5      511.28      230.18    348.99 o 
  10  13  -5     8467.06     9950.08    703.57 o 
  11  13  -5     1273.95     1294.32    404.19 o 
  12  13  -5     9064.83     9133.14    994.99 o 
  13  13  -5     4644.31     3697.81    757.38 o 
  14  13  -5      286.67      267.31    564.32 o 
  15  13  -5      200.71      564.32    579.17 o 
  16  13  -5     6147.78     6801.59    994.99 o 
  17  13  -5     2015.68     2168.19    831.64 o 
  18  13  -5     4211.53     3861.16    905.89 o 
  19  13  -5     8071.26     7484.72   1173.20 o 
  20  13  -5     6168.87     8004.49   1202.90 o 
  21  13  -5     1306.51     1945.43    905.89 o 
  22  13  -5     2324.76     3237.44   1024.69 o 
  23  13  -5     3086.04     2480.06   1039.54 o 
 -20  15  -5     4295.94     4559.14   1084.10 o 
 -19  15  -5      657.60     1277.15    861.34 o 
 -18  15  -5    22968.11    22290.80   1826.63 o 
 -17  15  -5      968.68     1173.20    787.08 o 
 -16  15  -5     4392.98     4354.49    624.74 o 
 -15  15  -5      674.93      308.54    441.77 o 
 -14  15  -5      159.45      421.87    424.42 o 
 -13  15  -5     1727.64     2224.61    891.04 o 
 -12  15  -5    75281.62    72880.80   1673.19 o 
 -11  15  -5    25789.44    25572.20    735.92 o 
 -10  15  -5    55389.50    56521.91   1193.12 o 
  -9  15  -5     4830.78     5052.85    458.71 o 
  -8  15  -5     7047.17     6489.88    392.00 o 
  -7  15  -5     2190.18     2108.74    276.95 o 
  -6  15  -5    49493.92    51910.60   1077.99 o 
  -5  15  -5     8723.44    10492.77    454.39 o 
  -4  15  -5    32805.75    36059.07    821.08 o 
  -3  15  -5     3473.11     4240.54    305.35 o 
  -2  15  -5     4209.21     4021.85    300.09 o 
  -1  15  -5     2626.95     2869.78    255.26 o 
   0  15  -5    50728.89    52041.66   2062.88 o 
   1  15  -5     4044.38     4893.47    398.94 o 
   2  15  -5    57968.54    59397.33   1383.71 o 
   3  15  -5     2970.68     2858.37    400.88 o 
   4  15  -5     7523.26     7966.62    530.47 o 
   5  15  -5      271.15      291.79    281.26 o 
   6  15  -5    17768.49    18984.13    767.75 o 
   7  15  -5     8813.78    10064.14    571.43 o 
   8  15  -5    61081.89    66257.77   2190.47 o 
   9  15  -5     9296.11     9223.89    686.31 o 
  10  15  -5    37095.42    34869.29   1767.23 o 
  11  15  -5    22579.22    21191.86   1336.56 o 
  12  15  -5     4138.87     4811.61    816.78 o 
  13  15  -5     4137.46     4559.14    831.64 o 
  14  15  -5    14809.60    14924.89   1351.41 o 
  15  15  -5     4244.35     3430.50    861.34 o 
  16  15  -5    19836.04    19097.92   1589.02 o 
  17  15  -5     9802.94    10039.03   1262.30 o 
  18  15  -5    21969.95    23567.96   1856.33 o 
  19  15  -5    10507.99    10543.95   1351.41 o 
  20  15  -5      456.75      386.12    816.78 o 
  21  15  -5      324.02     -311.86    801.93 o 
  22  15  -5      703.58     1321.71    950.44 o 
 -19  17  -5      172.39      594.03    816.78 o 
 -18  17  -5      452.84     1262.30    831.64 o 
 -17  17  -5      121.44     -668.28    668.28 o 
 -16  17  -5       80.46       35.88    465.09 o 
 -15  17  -5     2089.11     2026.76    549.43 o 
 -14  17  -5     1261.65      519.27    675.70 o 
 -13  17  -5     3162.14     3220.26    757.38 o 
 -12  17  -5      585.73      460.37    409.54 o 
 -11  17  -5       83.54      141.08    388.54 o 
 -10  17  -5      185.86      -51.92    293.25 o 
  -9  17  -5     3302.92     3031.00    385.07 o 
  -8  17  -5     4979.61     4428.63    359.63 o 
  -7  17  -5     2260.56     2403.16    301.72 o 
  -6  17  -5     5854.10     6055.45    398.69 o 
  -5  17  -5     2669.89     2675.54    296.61 o 
  -4  17  -5     3088.15     3189.36    292.54 o 
  -3  17  -5     8564.23     8890.75    785.20 o 
  -2  17  -5     1591.41     1268.78    303.64 o 
  -1  17  -5     6943.00     6670.71    463.48 o 
   0  17  -5     5583.97     5130.31    424.27 o 
   1  17  -5      548.90      646.17    277.73 o 
   2  17  -5      845.54      949.54    308.43 o 
   3  17  -5       18.20       23.79    316.42 o 
   4  17  -5     1039.53     1554.33    327.28 o 
   5  17  -5     7086.44     6334.96    471.57 o 
   6  17  -5    29415.52    28239.12    903.95 o 
   7  17  -5      724.88     1112.56    335.89 o 
   8  17  -5     7398.47     7811.43    905.89 o 
   9  17  -5     4391.61     4856.16    772.23 o 
  10  17  -5     8527.44     8539.11    980.14 o 
  11  17  -5     8100.70     6088.76    920.74 o 
  12  17  -5     9158.77     9831.12   1098.95 o 
  13  17  -5     4168.71     3519.60    831.64 o 
  14  17  -5    25851.50    26285.63   1707.82 o 
  15  17  -5     1661.85     1292.01    742.53 o 
  16  17  -5     3754.34     3846.31    891.04 o 
  17  17  -5     4564.02     4633.40   1024.69 o 
  18  17  -5     2334.90     1292.01    861.34 o 
  19  17  -5     1336.33     2004.84    935.59 o 
  20  17  -5     5921.50     6534.28   1217.75 o 
 -17  19  -5      128.98      430.67    757.38 o 
 -16  19  -5      539.07      -90.35    498.71 o 
 -15  19  -5    16007.58    16770.47   1076.31 o 
 -14  19  -5     2221.67     2061.62    653.43 o 
 -13  19  -5    31318.92    29233.60   1254.04 o 
 -12  19  -5     1415.26     2366.04    545.75 o 
 -11  19  -5     3559.92     4489.13    581.03 o 
 -10  19  -5     1691.66     1552.66    454.53 o 
  -9  19  -5     6138.39     6167.86    611.02 o 
  -8  19  -5      275.06      606.63    311.82 o 
  -7  19  -5    28562.89    28396.26   1284.58 o 
  -6  19  -5     1165.21     1506.63    435.07 o 
  -5  19  -5     5920.21     5967.56    602.10 o 
  -4  19  -5     7971.66     9205.10    692.11 o 
  -3  19  -5    15248.82    15144.83    658.03 o 
  -2  19  -5      693.16      429.86    315.22 o 
  -1  19  -5    18837.44    18277.39    900.47 o 
   0  19  -5     6940.19     7391.71    517.13 o 
   1  19  -5    39355.77    42401.91   1495.43 o 
   2  19  -5     9403.91     8652.26   1097.77 o 
   3  19  -5    16008.02    14309.49    737.03 o 
   4  19  -5     2337.18     3062.26    452.26 o 
   5  19  -5    26257.18    26588.02   1086.66 o 
   6  19  -5     3755.99     3508.68    772.23 o 
   7  19  -5    36668.94    35719.35   1322.00 o 
   8  19  -5    11861.59    12607.96   1767.23 o 
   9  19  -5    53112.12    51962.38   2287.00 o 
  10  19  -5     1256.26      846.49    623.73 o 
  11  19  -5     4010.41     5286.83    891.04 o 
  12  19  -5      103.37      267.31    668.28 o 
  13  19  -5     4421.68     4514.59    920.74 o 
  14  19  -5     7120.29     8479.71   1143.50 o 
  15  19  -5    28339.75    26805.39   1796.93 o 
  16  19  -5      968.67      282.16    787.08 o 
  17  19  -5     4074.28     4989.81   1084.10 o 
  18  19  -5     1838.27     1945.43    891.04 o 
  19  19  -5      412.77      623.73    846.49 o 
 -15  21  -5      102.09      219.91    519.72 o 
 -14  21  -5     3395.44     3630.65    645.75 o 
 -13  21  -5     8132.67     9266.80   1217.75 o 
 -12  21  -5     9037.09    11167.68   1306.86 o 
 -11  21  -5    15678.40    18043.52   1603.87 o 
 -10  21  -5     1114.27     1871.18    757.38 o 
  -9  21  -5      474.96      267.31    594.03 o 
  -8  21  -5     4170.65     4737.35    950.44 o 
  -7  21  -5     7418.47     9489.56   1158.35 o 
  -6  21  -5     6827.76     6014.51    994.99 o 
  -5  21  -5    26136.76    30607.16   1796.93 o 
  -4  21  -5      256.37      577.69    504.92 o 
  -3  21  -5     1815.28     2380.67    486.18 o 
  -2  21  -5     1639.57     1550.88    453.16 o 
  -1  21  -5     3803.80     3039.73    532.78 o 
   0  21  -5      466.13       59.40    549.47 o 
   1  21  -5     6256.27     7455.02   1039.54 o 
   2  21  -5     3849.56     4112.01    653.43 o 
   3  21  -5     1415.80     1506.06    452.37 o 
   4  21  -5      389.06      712.29    429.01 o 
   5  21  -5     1548.26     1359.62    445.46 o 
   6  21  -5       37.26     -255.47    386.84 o 
   7  21  -5     1337.22     1124.26    460.61 o 
   8  21  -5     4909.32     5284.78    957.87 o 
   9  21  -5     1591.44     1277.15    683.13 o 
  10  21  -5     2257.32     2955.28    801.93 o 
  11  21  -5     1134.19      965.29    727.68 o 
  12  21  -5     5195.24     5851.15    994.99 o 
  13  21  -5     1599.18     2376.10    816.78 o 
  14  21  -5     4322.75     3831.46    965.29 o 
  15  21  -5     2331.21     2034.54    876.19 o 
  16  21  -5     1625.04     2524.61    935.59 o 
  17  21  -5     1574.46     1470.21    861.34 o 
 -13  23  -5     9806.59     9652.91   1306.86 o 
 -12  23  -5     9593.75    10098.43   1321.71 o 
 -11  23  -5    16919.04    15325.85   1574.17 o 
 -10  23  -5     3379.72     3163.19    905.89 o 
  -9  23  -5     3311.06     3846.31    905.89 o 
  -8  23  -5       48.54      356.42    683.13 o 
  -7  23  -5     4806.17     4306.68    935.59 o 
  -6  23  -5     4781.32     5004.66    980.14 o 
  -5  23  -5     8124.26     9281.65   1202.90 o 
  -4  23  -5     2341.17     1618.72    772.23 o 
  -3  23  -5    17692.74    14464.52   1425.66 o 
  -2  23  -5      379.40      475.22    668.28 o 
  -1  23  -5     2740.11     2984.98    831.64 o 
   0  23  -5     3116.99     3326.54    846.49 o 
   1  23  -5      140.34      326.71    653.43 o 
   2  23  -5     3346.18     2687.97    831.64 o 
   3  23  -5    13579.84    13885.34   1395.96 o 
   4  23  -5     3626.47     1455.36    757.38 o 
   5  23  -5    10468.56     9742.02   1232.60 o 
   6  23  -5    14100.11    11850.81   1321.71 o 
   7  23  -5     1004.10      965.29    742.53 o 
   8  23  -5     3131.37     4366.09   1009.84 o 
   9  23  -5     5472.17     5138.32    935.59 o 
  10  23  -5     8319.16     8063.89   1128.65 o 
  11  23  -5    10023.56    11687.45   1277.15 o 
  12  23  -5    10114.81    11895.36   1306.86 o 
  13  23  -5      539.83      549.47    742.53 o 
  14  23  -5     1870.12     1381.11    891.04 o 
  15  23  -5     4875.65     4054.22    980.14 o 
 -10  25  -5    19268.25    19469.18   1811.78 o 
  -9  25  -5     1748.53      697.98    742.53 o 
  -8  25  -5      573.06     1707.82    861.34 o 
  -7  25  -5     2520.54     3148.33    950.44 o 
  -6  25  -5     1734.79     2390.95    905.89 o 
  -5  25  -5       78.00     -668.28    668.28 o 
  -4  25  -5    15252.30    16499.05   1603.87 o 
  -3  25  -5     2014.26     2242.45    876.19 o 
  -2  25  -5    13184.10    12118.12   1410.81 o 
  -1  25  -5     3032.90     4351.24    994.99 o 
   0  25  -5       16.66       29.70    638.58 o 
   1  25  -5     1674.10     2242.45    816.78 o 
   2  25  -5     2147.79     2242.45    831.64 o 
   3  25  -5     1500.71     2212.74    757.38 o 
   4  25  -5     4593.93     4484.89    980.14 o 
   5  25  -5     6662.18     6415.47   1098.95 o 
   6  25  -5     1440.09     2004.84    816.78 o 
   7  25  -5      424.20      341.56    712.83 o 
   8  25  -5      355.33      237.61    697.98 o 
  -6  27  -5    22843.72    25082.72   2108.79 o 
  -5  27  -5      161.12       89.10    742.53 o 
  -4  27  -5     5077.40     4083.92   1069.25 o 
  -3  27  -5      262.29      460.37    816.78 o 
  -2  27  -5     4688.88     2955.28    980.14 o 
  -1  27  -5      193.92     -490.07    653.43 o 
   0  27  -5    10904.42    10246.94   1410.81 o 
   1  27  -5      871.01      787.08    727.68 o 
   2  27  -5     4150.26     4440.34   1054.40 o 
   3  27  -5      554.99     1381.11    876.19 o 
   4  27  -5     5593.49     4499.74   1039.54 o 
   5  27  -5     1286.64      727.68    801.93 o 
   6  27  -5    12143.44    12370.58   1485.06 o 
   7  27  -5      411.60     -534.62    683.13 o 
 -24   0  -4    57827.95    58080.83   2955.28 o 
 -22   0  -4      188.51     -178.21    727.68 o 
 -20   0  -4   120654.90   117126.96   4544.29 o 
 -18   0  -4   210967.38   216076.73   7321.36 o 
 -16   0  -4    51166.16    49705.08   2287.00 o 
 -14   0  -4    91996.84    97537.93   3274.56 o 
 -12   0  -4   118527.85   122938.38   3088.68 o 
 -10   0  -4   235113.31   237120.86   4513.49 o 
  -8   0  -4   386950.13   422594.66   8510.47 o 
  -6   0  -4   515326.47   558029.13   8620.95 o 
  -4   0  -4    33518.09    22931.71    605.38 o 
  -2   0  -4   856528.69   922312.81  16358.98 o 
   0   0  -4   297120.56   292135.81   6450.71 o 
   2   0  -4  1036474.00  1103191.63  29047.84 o 
   4   0  -4   248697.11   203151.66   4578.91 o 
   6   0  -4    33367.06    27977.28   1098.95 o 
   8   0  -4    13050.85    12047.04   1381.11 o 
  10   0  -4   780750.13   789187.69  17521.51 o 
  12   0  -4    21318.27    21088.72    829.38 o 
  14   0  -4    15729.55    16674.41    776.86 o 
  16   0  -4   133629.72   140307.61   3462.27 o 
  18   0  -4    89131.98    94573.89   2571.13 o 
  20   0  -4    10051.55    10937.48    813.78 o 
  22   0  -4    61878.98    65877.41   2881.02 o 
  24   0  -4    41761.34    46230.03   2450.35 o 
  26   0  -4     9545.63    11405.29   1410.81 o 
 -24   2  -4     3290.18     4479.39   1329.13 o 
 -23   2  -4      255.75     -660.85    660.85 o 
 -22   2  -4      905.19     1212.35    794.51 o 
 -21   2  -4     3010.56     2682.58    640.56 o 
 -20   2  -4     2488.00     2740.10    598.28 o 
 -19   2  -4    23482.22    23460.38   1110.73 o 
 -18   2  -4     2888.47     2603.64    540.72 o 
 -17   2  -4     6795.36     7545.66    703.33 o 
 -16   2  -4     1916.78     1525.39    549.47 o 
 -15   2  -4     2575.60     2515.71    323.84 o 
 -14   2  -4     1950.81     2384.75    318.42 o 
 -13   2  -4    21775.05    20800.50    761.84 o 
 -12   2  -4      150.51       16.98    215.14 o 
 -11   2  -4     1126.13     1603.69    257.48 o 
 -10   2  -4    22160.62    22215.58    573.14 o 
  -9   2  -4      572.43      705.76    171.99 o 
  -8   2  -4    44290.96    42853.37    801.54 o 
  -7   2  -4     3621.92     3726.77    147.30 o 
  -6   2  -4    11895.82    12106.07    327.01 o 
  -5   2  -4       60.90       -9.05     94.57 o 
  -4   2  -4     1586.45     1192.35    114.38 o 
  -3   2  -4     8417.00     8489.37    210.22 o 
  -2   2  -4    65169.29    61803.43   1153.39 o 
  -1   2  -4     3882.47     3938.00    158.05 o 
   0   2  -4     1687.70     1908.88    144.14 o 
   1   2  -4    10162.36     9270.58    285.19 o 
   2   2  -4    20016.77    21695.01    527.30 o 
   3   2  -4     5272.38     5456.02    227.56 o 
   4   2  -4      188.90      275.64    129.84 o 
   5   2  -4     9481.28     9549.78    407.27 o 
   6   2  -4    11481.71    11548.84    341.98 o 
   7   2  -4       87.83       33.17    145.46 o 
   8   2  -4     3295.98     2727.76    215.97 o 
   9   2  -4    18628.11    18521.67    494.36 o 
  10   2  -4    39611.73    40081.77    832.11 o 
  11   2  -4     7762.41     8236.03    371.77 o 
  12   2  -4      773.78      538.35    214.56 o 
  13   2  -4      134.28      241.37    203.69 o 
  14   2  -4      464.74      494.44    237.93 o 
  15   2  -4     9991.51     9615.11    606.42 o 
  16   2  -4    26773.59    26702.46   1144.63 o 
  17   2  -4    25916.69    27017.95    760.63 o 
  18   2  -4    12626.07    13434.29    660.20 o 
  19   2  -4    14515.05    13784.81   1045.79 o 
  20   2  -4     3759.60     3896.57    582.73 o 
  21   2  -4     6932.43     6836.35    718.80 o 
  22   2  -4    11065.34    11562.56    896.68 o 
  23   2  -4     9822.79    10015.21    875.65 o 
  24   2  -4     4583.57     4199.94    883.61 o 
  25   2  -4    11238.16    12373.44   1006.62 o 
  26   2  -4      909.65     2082.62    636.44 o 
 -24   4  -4     1264.12     1215.77    629.01 o 
 -23   4  -4     6459.40     7004.10    832.40 o 
 -22   4  -4       71.77      -72.21    535.24 o 
 -21   4  -4     2059.43     3502.96    640.56 o 
 -20   4  -4      475.02     -339.80    527.20 o 
 -19   4  -4     1020.38      639.83    586.60 o 
 -18   4  -4      161.63      977.07    456.70 o 
 -17   4  -4    11451.34    10943.79    791.52 o 
 -16   4  -4      288.12      119.01    372.67 o 
 -15   4  -4     7658.30     7547.69    500.47 o 
 -14   4  -4     1593.62     1843.23    304.26 o 
 -13   4  -4      479.77      354.67    247.34 o 
 -12   4  -4     3793.09     3983.32    336.20 o 
 -11   4  -4      413.91      315.39    218.95 o 
 -10   4  -4     1042.79      827.78    258.02 o 
  -9   4  -4       14.33      115.96    141.01 o 
  -8   4  -4      633.51      487.69    137.80 o 
  -7   4  -4     3637.68     2992.32    176.58 o 
  -6   4  -4     6894.54     5944.15    181.80 o 
  -5   4  -4     1317.27     1552.28    131.90 o 
  -4   4  -4      349.37      408.75    114.36 o 
  -3   4  -4    16151.31    15037.84    314.24 o 
  -2   4  -4     1539.21     1425.92    127.85 o 
  -1   4  -4     1696.53     1344.84    159.52 o 
   0   4  -4      502.32      506.79    103.44 o 
   1   4  -4     1368.71     1479.91    115.29 o 
   2   4  -4     1015.60      988.28    120.96 o 
   3   4  -4     5325.62     4864.49    362.25 o 
   4   4  -4    10179.78    10286.18    294.46 o 
   5   4  -4    10423.96     9955.95    426.56 o 
   6   4  -4      330.61      493.66    138.56 o 
   7   4  -4    14017.38    12957.75    377.42 o 
   8   4  -4    19726.53    19337.35    554.64 o 
   9   4  -4     1725.00     1470.59    201.39 o 
  10   4  -4     3162.85     3336.95    251.25 o 
  11   4  -4     3681.45     3187.58    262.87 o 
  12   4  -4     5226.90     5261.01    424.41 o 
  13   4  -4    11524.55    11018.44    636.62 o 
  14   4  -4    11163.07    11819.81    465.67 o 
  15   4  -4     2531.23     2575.84    347.25 o 
  16   4  -4     8468.90     9076.62    457.59 o 
  17   4  -4     7107.33     7692.94   1414.21 o 
  18   4  -4     7060.02     6851.00    533.84 o 
  19   4  -4     1159.49      868.49    424.42 o 
  20   4  -4     6355.64     7531.01   1121.22 o 
  21   4  -4      847.62     1707.82    514.55 o 
  22   4  -4      696.65     -397.67    853.91 o 
  23   4  -4     2969.90     3142.55    640.30 o 
  24   4  -4     7839.04     8280.32    844.89 o 
  25   4  -4     1351.31     2014.67    935.59 o 
 -24   6  -4     1057.45      214.09   1685.55 o 
 -23   6  -4    13206.21    13305.94   1202.90 o 
 -22   6  -4     4294.84     3769.45    691.18 o 
 -21   6  -4    15706.31    15450.75   1052.18 o 
 -20   6  -4     3686.89     3645.85    627.70 o 
 -19   6  -4     8641.09     9451.86    823.07 o 
 -18   6  -4     1157.84      354.77    425.19 o 
 -17   6  -4    23364.96    22481.08   1028.45 o 
 -16   6  -4     2857.03     2168.85    492.21 o 
 -15   6  -4    86011.99    86137.04   1691.70 o 
 -14   6  -4     1194.85     1343.77    280.34 o 
 -13   6  -4     9119.55     9743.28    483.12 o 
 -12   6  -4      444.82      298.98    400.84 o 
 -11   6  -4      836.60      689.94    201.97 o 
 -10   6  -4     1030.24     1448.22    193.21 o 
  -9   6  -4   168308.72   168364.56   2307.15 o 
  -8   6  -4     4669.41     4662.19    223.33 o 
  -7   6  -4    66559.29    67495.39    937.39 o 
  -6   6  -4    21550.68    22278.84    430.29 o 
  -5   6  -4    74026.04    79898.30   1058.69 o 
  -4   6  -4     2097.39     1715.21    150.31 o 
  -3   6  -4      658.51      502.16    122.73 o 
  -2   6  -4    20055.65    23172.80    411.56 o 
  -1   6  -4    37948.10    37247.07    575.60 o 
   0   6  -4    38116.30    41565.78    744.94 o 
   1   6  -4   138428.48   154231.19   2023.07 o 
   2   6  -4    30970.46    30649.76    481.44 o 
   3   6  -4    55177.87    62239.56    863.32 o 
   4   6  -4     7189.47     6833.58    199.23 o 
   5   6  -4    14867.49    17121.25    384.06 o 
   6   6  -4    20749.48    20217.94    486.92 o 
   7   6  -4   122520.45   123074.22   2031.68 o 
   8   6  -4    16140.47    15911.15    416.58 o 
   9   6  -4    48501.39    49625.15    935.80 o 
  10   6  -4      965.82     1164.70    194.65 o 
  11   6  -4    19096.88    18054.52    502.26 o 
  12   6  -4    21808.27    21882.79    576.23 o 
  13   6  -4   228242.73   234944.28   3831.18 o 
  14   6  -4     6266.65     6114.24    455.35 o 
  15   6  -4    29019.31    30026.79    901.10 o 
  16   6  -4     4398.94     5406.71    465.32 o 
  17   6  -4     1882.72     1625.25    364.96 o 
  18   6  -4     9235.70     9389.46    711.98 o 
  19   6  -4    47036.63    48047.36   1574.52 o 
  20   6  -4     6055.43     5095.35    876.19 o 
  21   6  -4    35885.01    36100.74   1447.94 o 
  22   6  -4     2153.56     3573.61    602.10 o 
  23   6  -4     2128.90     2113.87    581.03 o 
  24   6  -4      538.29     1143.50    891.04 o 
  25   6  -4      487.65      594.03    846.49 o 
 -23   8  -4       10.21     -404.91    514.23 o 
 -22   8  -4     2957.06     2236.79    655.33 o 
 -21   8  -4      730.67      635.76    522.22 o 
 -20   8  -4     1176.46     1641.00    535.55 o 
 -19   8  -4     1514.94     2461.03    549.43 o 
 -18   8  -4     2549.96     2681.73    559.96 o 
 -17   8  -4     1039.85     1043.27    357.67 o 
 -16   8  -4     2610.24     1943.64    371.94 o 
 -15   8  -4      977.98      660.41    238.92 o 
 -14   8  -4     1590.39     1456.23    256.91 o 
 -13   8  -4    12070.99    11975.42    462.42 o 
 -12   8  -4     1495.52     1721.84    240.43 o 
 -11   8  -4     3548.88     3448.20    395.31 o 
 -10   8  -4     1518.31     1602.14    202.26 o 
  -9   8  -4    30165.22    29657.37    584.07 o 
  -8   8  -4     1090.79     1022.10    164.86 o 
  -7   8  -4    10344.88    11138.87    312.99 o 
  -6   8  -4      560.24      619.85    142.79 o 
  -5   8  -4     3074.37     2935.67    187.75 o 
  -4   8  -4    12276.24    12405.20    343.14 o 
  -3   8  -4    85688.66    85203.80   1192.51 o 
  -2   8  -4     1203.31     1131.45    135.04 o 
  -1   8  -4     3924.16     3781.63    163.46 o 
   0   8  -4      522.23      491.01     98.52 o 
   1   8  -4    19676.94    18677.86    419.85 o 
   2   8  -4     3956.93     3893.44    205.91 o 
   3   8  -4    19266.73    17557.60    426.43 o 
   4   8  -4     8022.16     7594.44    275.83 o 
   5   8  -4    13790.96    12239.57    407.06 o 
   6   8  -4      250.19       90.51    160.21 o 
   7   8  -4     7031.57     7347.15    443.62 o 
   8   8  -4     1531.56     1106.86    217.74 o 
   9   8  -4     7842.00     8462.33    560.65 o 
  10   8  -4      686.22      653.32    139.75 o 
  11   8  -4     1763.09     1967.45    345.03 o 
  12   8  -4     3954.18     3695.22    259.74 o 
  13   8  -4    14247.73    13832.81    594.13 o 
  14   8  -4      730.77      740.32    272.63 o 
  15   8  -4    13780.08    12926.44    627.21 o 
  16   8  -4     2431.85     2864.70    559.70 o 
  17   8  -4     8317.58     8045.85    634.96 o 
  18   8  -4     4368.56     4022.51    526.49 o 
  19   8  -4      218.41      141.08    410.28 o 
  20   8  -4      197.22      352.02    422.86 o 
  21   8  -4     1427.35     1841.48    846.49 o 
  22   8  -4      859.89      697.98    787.08 o 
  23   8  -4     3441.65     4677.95   1039.54 o 
  24   8  -4     5803.92     6073.91   1143.50 o 
  25   8  -4     1855.02     3489.90   1069.25 o 
 -23  10  -4     2846.76     1678.12    965.29 o 
 -22  10  -4      325.47     -742.53    742.53 o 
 -21  10  -4     4414.66     4098.78   1039.54 o 
 -20  10  -4     9411.65    11370.56    912.69 o 
 -19  10  -4     3812.60     4230.91    644.73 o 
 -18  10  -4      648.34      601.61    479.97 o 
 -17  10  -4     5384.16     5809.66    505.42 o 
 -16  10  -4     1120.56     1334.41    367.34 o 
 -15  10  -4    17856.61    18001.95    737.96 o 
 -14  10  -4     4638.82     4661.78    339.14 o 
 -13  10  -4     6434.14     5867.77    349.00 o 
 -12  10  -4     9040.50     8705.62    409.34 o 
 -11  10  -4      294.65     -133.00    265.89 o 
 -10  10  -4    13548.17    13187.75    398.43 o 
  -9  10  -4    10190.75    10106.49    353.15 o 
  -8  10  -4    22333.83    20876.66    431.79 o 
  -7  10  -4     7025.97     5922.76    247.37 o 
  -6  10  -4    12855.19    13015.10    353.04 o 
  -5  10  -4    35885.02    34560.70    608.17 o 
  -4  10  -4    72504.59    72326.70   1061.92 o 
  -3  10  -4     1183.76     1232.35    148.35 o 
  -2  10  -4    29699.91    28912.63    502.28 o 
  -1  10  -4    21539.82    20093.28    408.39 o 
   0  10  -4     1453.96     1197.29    179.37 o 
   1  10  -4     8555.36     8668.08    312.36 o 
   2  10  -4    37335.19    38137.42    636.54 o 
   3  10  -4     5882.34     5374.11    356.11 o 
   4  10  -4      779.53      749.33    234.25 o 
   5  10  -4    17547.71    17242.27    780.73 o 
   6  10  -4     2105.00     2162.59    284.65 o 
   7  10  -4     7343.48     8421.38    561.73 o 
   8  10  -4     4732.90     5065.91    275.74 o 
   9  10  -4      227.20      106.24    226.98 o 
  10  10  -4      114.84      125.45    295.59 o 
  11  10  -4    27892.14    29294.38    772.18 o 
  12  10  -4    14904.05    13460.81    547.63 o 
  13  10  -4      336.29      398.43    246.66 o 
  14  10  -4    10949.46    10213.88    944.30 o 
  15  10  -4     7242.07     6712.49    950.44 o 
  16  10  -4     4194.64     6222.42    935.59 o 
  17  10  -4    39671.34    39502.69   2034.54 o 
  18  10  -4       13.77     -311.86    623.73 o 
  19  10  -4     6659.39     6638.23   1054.40 o 
  20  10  -4     1442.37     1633.57    816.78 o 
  21  10  -4      645.41      534.62    757.38 o 
  22  10  -4     3501.60     3059.23    950.44 o 
  23  10  -4    35842.99    33503.03   2183.04 o 
  24  10  -4      421.08     1039.54    876.19 o 
 -22  12  -4     4449.51     4811.61   1158.35 o 
 -21  12  -4      120.61     -148.51    742.53 o 
 -20  12  -4    39223.91    35359.36   2257.30 o 
 -19  12  -4    13944.68    16454.50   1589.02 o 
 -18  12  -4   128706.16   130284.63   4960.11 o 
 -17  12  -4     5462.86     6462.16    692.56 o 
 -16  12  -4    21611.39    22847.22    866.06 o 
 -15  12  -4     2201.97     2608.88    399.30 o 
 -14  12  -4     9581.26     9081.00    442.47 o 
 -13  12  -4     3979.47     3958.16    318.25 o 
 -12  12  -4   145639.86   147045.67   2293.84 o 
 -11  12  -4    11151.49    12004.93    458.94 o 
 -10  12  -4    96021.58    98048.17   1609.70 o 
  -9  12  -4     8996.45     9143.71    348.24 o 
  -8  12  -4    22966.49    22465.18    500.35 o 
  -7  12  -4    12418.70    12804.91    483.07 o 
  -6  12  -4   207392.13   216938.73   2882.18 o 
  -5  12  -4      292.77      426.45    153.99 o 
  -4  12  -4   115123.09   116719.97   1616.05 o 
  -3  12  -4    35288.05    37331.29    609.98 o 
  -2  12  -4   177128.05   191235.59   2512.43 o 
  -1  12  -4     8284.24     8422.76    346.34 o 
   0  12  -4   185693.30   195466.45   3113.59 o 
   1  12  -4     4593.12     5329.18    383.05 o 
   2  12  -4   256919.44   259532.97   4908.51 o 
   3  12  -4    17027.72    16675.73    595.35 o 
   4  12  -4    93661.69    96003.15   1978.64 o 
   5  12  -4    23918.98    24503.51    747.87 o 
   6  12  -4   110794.80   115516.33   2335.00 o 
   7  12  -4      719.20      560.68    347.39 o 
   8  12  -4    34228.85    33207.10   1132.79 o 
   9  12  -4    30534.59    30542.23   1102.00 o 
  10  12  -4   110223.99   110103.45   2851.58 o 
  11  12  -4     9696.59     9197.37   1707.82 o 
  12  12  -4    40317.48    40439.40   1394.74 o 
  13  12  -4      348.11      224.70    361.26 o 
  14  12  -4      157.62      207.91    519.77 o 
  15  12  -4    17315.29    19394.93   1485.06 o 
  16  12  -4    31377.69    27577.63   1692.97 o 
  17  12  -4    10885.89     7440.17   1069.25 o 
  18  12  -4    59605.38    64303.25   2851.32 o 
  19  12  -4      182.72     -252.46    683.13 o 
  20  12  -4     9820.87     9341.05   1247.45 o 
  21  12  -4     2382.07     3697.81    980.14 o 
  22  12  -4    11859.36    13202.21   1485.06 o 
  23  12  -4     8700.35     6059.06   1247.45 o 
 -21  14  -4     3736.90     4262.13   1039.54 o 
 -20  14  -4      876.97     -311.86    787.08 o 
 -19  14  -4     2293.36     2004.84    891.04 o 
 -18  14  -4      985.29     2248.08    683.13 o 
 -17  14  -4     5418.70     5781.55   1165.77 o 
 -16  14  -4    10459.58     9247.66    782.27 o 
 -15  14  -4     4339.58     4252.41    603.74 o 
 -14  14  -4      280.54      112.74    324.30 o 
 -13  14  -4     2008.58     1570.41    269.19 o 
 -12  14  -4    13058.87    13155.43    500.97 o 
 -11  14  -4      606.02      589.00    258.90 o 
 -10  14  -4    22788.70    22808.42    745.72 o 
  -9  14  -4     8073.03     8361.73    341.30 o 
  -8  14  -4     5675.84     5569.83    283.71 o 
  -7  14  -4     2671.62     2427.11    214.57 o 
  -6  14  -4      303.59      260.64    159.58 o 
  -5  14  -4      332.49      268.40    154.13 o 
  -4  14  -4    11050.43    11651.94    322.53 o 
  -3  14  -4      642.01      648.52    165.30 o 
  -2  14  -4     9212.90     9860.84    383.66 o 
  -1  14  -4       25.79      221.07    181.95 o 
   0  14  -4    22545.56    21642.45    646.66 o 
   1  14  -4     7731.82     7897.72    797.41 o 
   2  14  -4    17544.74    17445.97    620.03 o 
   3  14  -4     8484.44     7793.59    860.37 o 
   4  14  -4    14724.99    14488.76    582.13 o 
   5  14  -4     1768.03     2044.97    422.50 o 
   6  14  -4    22467.37    22353.78    752.95 o 
   7  14  -4      821.75     1557.43    535.99 o 
   8  14  -4      607.23      646.00    346.53 o 
   9  14  -4     1691.69     1540.60    638.58 o 
  10  14  -4    19571.57    21459.13    943.51 o 
  11  14  -4     3352.70     2954.16    477.71 o 
  12  14  -4    11002.69    10217.24   1054.40 o 
  13  14  -4     4668.42     5554.14    861.34 o 
  14  14  -4     1082.51      861.34    594.03 o 
  15  14  -4     1737.99     1856.33    742.53 o 
  16  14  -4    10327.25    11717.15   1232.60 o 
  17  14  -4    18908.82    17048.53   1529.62 o 
  18  14  -4     7898.91     6920.40   1098.95 o 
  19  14  -4     9556.37     7558.97   1173.20 o 
  20  14  -4    22447.15    21384.91   1826.63 o 
  21  14  -4     1836.34     3861.16    980.14 o 
  22  14  -4     3592.02     3579.00   1039.54 o 
 -20  16  -4     1095.95      787.08    846.49 o 
 -19  16  -4      914.05       59.40    742.53 o 
 -18  16  -4      406.64      448.85    506.56 o 
 -17  16  -4     4764.41     4041.74   1232.60 o 
 -16  16  -4     5059.20     5175.32    682.32 o 
 -15  16  -4     1007.97      792.15    460.61 o 
 -14  16  -4     7144.62     7436.54    702.63 o 
 -13  16  -4     1665.64     1234.29    461.69 o 
 -12  16  -4     7192.09     6682.79    525.05 o 
 -11  16  -4       51.83      577.79    303.17 o 
 -10  16  -4     1197.97     1325.78    326.51 o 
  -9  16  -4     5639.14     5431.46    371.40 o 
  -8  16  -4     1518.52     1801.71    262.18 o 
  -7  16  -4     1649.13     1748.92    260.21 o 
  -6  16  -4     1999.94     2419.58    275.66 o 
  -5  16  -4      533.41      654.60    224.00 o 
  -4  16  -4     1997.13     2151.92    246.67 o 
  -3  16  -4    13798.67    13912.06    456.02 o 
  -2  16  -4     2541.08     2769.54    255.67 o 
  -1  16  -4     2736.18     2262.95    312.87 o 
   0  16  -4     2186.13     1702.20    291.96 o 
   1  16  -4     1828.50     1533.05    328.22 o 
   2  16  -4     6544.31     6407.95    428.95 o 
   3  16  -4     2067.20     2241.11    322.35 o 
   4  16  -4    24087.18    23385.33    756.18 o 
   5  16  -4    34028.30    31614.90    927.88 o 
   6  16  -4     3574.07     3789.82    382.16 o 
   7  16  -4     1642.12     2450.14    336.74 o 
   8  16  -4     1836.75     1774.07    334.39 o 
   9  16  -4     9335.50     9740.37   1158.35 o 
  10  16  -4      981.19     1633.57    594.03 o 
  11  16  -4    15645.81    12489.38   1128.65 o 
  12  16  -4    13485.40    14256.61   1262.30 o 
  13  16  -4     7713.87     5851.15    920.74 o 
  14  16  -4     6634.54     7202.56    994.99 o 
  15  16  -4    12591.83    10677.61   1173.20 o 
  16  16  -4      394.82     -163.36    668.28 o 
  17  16  -4     1764.34     3192.89    920.74 o 
  18  16  -4     3892.11     2791.92    905.89 o 
  19  16  -4     3902.74     4039.37   1039.54 o 
  20  16  -4     4177.83     6846.14   1202.90 o 
  21  16  -4     5802.70     5598.69   1202.90 o 
 -19  18  -4     3525.71     3163.19    980.14 o 
 -18  18  -4     2928.54     3764.95    677.25 o 
 -17  18  -4       34.36      302.17    492.12 o 
 -16  18  -4     1399.45     1024.69    514.55 o 
 -15  18  -4    22995.66    23475.77   1155.11 o 
 -14  18  -4    10302.55    12533.26    907.93 o 
 -13  18  -4     5187.30     6144.39    682.32 o 
 -12  18  -4     1304.68     1067.90    460.61 o 
 -11  18  -4      196.42      198.53    397.38 o 
 -10  18  -4      895.91      327.37    342.88 o 
  -9  18  -4    18533.06    20474.35   1168.01 o 
  -8  18  -4     6836.23     6911.40    490.64 o 
  -7  18  -4     3740.68     3911.58    387.51 o 
  -6  18  -4      992.59      681.32    281.98 o 
  -5  18  -4     1934.86     2611.42    366.99 o 
  -4  18  -4      283.81       13.39    247.97 o 
  -3  18  -4     3833.91     4188.25    384.44 o 
  -2  18  -4     7915.15     8598.64    494.05 o 
  -1  18  -4     1110.70     1065.70    285.13 o 
   0  18  -4     3530.54     3551.75    374.83 o 
   1  18  -4      153.80      -60.91    249.69 o 
   2  18  -4     1318.19     1552.13    319.57 o 
   3  18  -4     2414.75     1564.91    316.31 o 
   4  18  -4    10388.00     9940.17    558.92 o 
   5  18  -4     1747.03     1654.14    333.51 o 
   6  18  -4     6948.96     6338.34    492.06 o 
   7  18  -4    17423.03    17385.94    713.67 o 
   8  18  -4     2834.85     3313.90    943.02 o 
   9  18  -4    11112.52    11850.81   1098.95 o 
  10  18  -4     3535.02     4559.14    801.93 o 
  11  18  -4       18.36      118.81    594.03 o 
  12  18  -4     7074.09     9058.89   1054.40 o 
  13  18  -4    27881.63    29582.47   1678.12 o 
  14  18  -4     2972.35     3044.38    846.49 o 
  15  18  -4    28473.74    29537.91   1826.63 o 
  16  18  -4     2191.15     2791.92    891.04 o 
  17  18  -4      601.18     1589.02    861.34 o 
  18  18  -4     1474.96       44.55    757.38 o 
  19  18  -4     1809.01     1886.03    876.19 o 
  20  18  -4     2598.08     2212.74    994.99 o 
 -17  20  -4      143.61     -452.63    638.58 o 
 -16  20  -4     4150.06     3913.04    677.25 o 
 -15  20  -4      931.21      103.95    493.21 o 
 -14  20  -4      807.03      690.55    504.05 o 
 -13  20  -4     5454.37     6350.07    713.84 o 
 -12  20  -4     2640.59     1094.64    594.03 o 
 -11  20  -4       94.92      -90.57    425.19 o 
 -10  20  -4     6727.09     7198.30    681.60 o 
  -9  20  -4     9238.47     7731.97   1024.69 o 
  -8  20  -4       14.48     -326.71    504.92 o 
  -7  20  -4     7180.45     7469.87    994.99 o 
  -6  20  -4     5328.97     5103.47    668.28 o 
  -5  20  -4     3080.79     3671.63    496.73 o 
  -4  20  -4       50.75     -325.53    325.53 o 
  -3  20  -4     7997.94     8132.71   1559.32 o 
  -2  20  -4      843.61      108.90    371.08 o 
  -1  20  -4     5429.83     5027.09    787.08 o 
   0  20  -4     7002.40     7507.54   1715.25 o 
   1  20  -4    14709.11    15324.12    667.69 o 
   2  20  -4      693.52      859.21    517.55 o 
   3  20  -4     7690.64     7376.19    918.17 o 
   4  20  -4     1032.00      346.47    297.15 o 
   5  20  -4     2601.06     2827.36    383.02 o 
   6  20  -4     1132.01     1026.55    418.47 o 
   7  20  -4     8908.20     8872.77    722.99 o 
   8  20  -4     1394.56     1965.85    475.63 o 
   9  20  -4     5100.05     4247.28    816.78 o 
  10  20  -4      884.58      757.38    623.73 o 
  11  20  -4     8102.65     7781.73   1039.54 o 
  12  20  -4      523.91     -148.51    638.58 o 
  13  20  -4     1931.13     1306.86    727.68 o 
  14  20  -4     1036.19     1351.41    801.93 o 
  15  20  -4     7195.08     8063.89   1143.50 o 
  16  20  -4       45.21      712.83    742.53 o 
  17  20  -4     6562.52     6103.61   1143.50 o 
  18  20  -4     1211.76      594.03    831.64 o 
 -15  22  -4     1577.78     1128.65    816.78 o 
 -14  22  -4     3534.58     2584.01    905.89 o 
 -13  22  -4     8037.47     7247.11   1158.35 o 
 -12  22  -4     2046.09     2004.84    801.93 o 
 -11  22  -4     4169.15     4351.24    891.04 o 
 -10  22  -4      535.40      133.66    683.13 o 
  -9  22  -4     2746.04     3460.20    905.89 o 
  -8  22  -4     4602.34     6994.65   1054.40 o 
  -7  22  -4     3554.34     4692.80    920.74 o 
  -6  22  -4     1832.58     2079.09    757.38 o 
  -5  22  -4    29054.30    29122.10   1841.48 o 
  -4  22  -4    15218.53    17315.84   1499.91 o 
  -3  22  -4     7203.79     3994.82    861.34 o 
  -2  22  -4     3138.18     2272.15    757.38 o 
  -1  22  -4     3144.09     2971.09    498.05 o 
   0  22  -4      373.89      458.08    405.92 o 
   1  22  -4     9721.11     9922.11    763.13 o 
   2  22  -4     2979.64     3504.75    816.78 o 
   3  22  -4     9281.51     7737.18   1069.25 o 
   4  22  -4     1238.27     1024.69    653.43 o 
   5  22  -4     3152.28     1752.37    742.53 o 
   6  22  -4     5855.49     5973.57    638.10 o 
   7  22  -4     2219.31     1938.22    631.15 o 
   8  22  -4      618.63      241.01    433.42 o 
   9  22  -4     4264.76     3842.60   1551.89 o 
  10  22  -4      258.66      133.66    608.88 o 
  11  22  -4     1484.88     1098.95    697.98 o 
  12  22  -4     8768.18     9341.05   1173.20 o 
  13  22  -4     1115.02     1707.82    801.93 o 
  14  22  -4      553.54      549.47    712.83 o 
  15  22  -4    13791.90    12816.10   1410.81 o 
  16  22  -4      392.66     -148.51    757.38 o 
 -13  24  -4     5479.25     5747.20   1158.35 o 
 -12  24  -4    15753.23    16469.35   1663.27 o 
 -11  24  -4    17544.70    17865.31   1707.82 o 
 -10  24  -4     2091.84     1440.51    801.93 o 
  -9  24  -4     4266.57     3445.35    935.59 o 
  -8  24  -4     7664.01     9058.89   1247.45 o 
  -7  24  -4     3861.07     3252.29    920.74 o 
  -6  24  -4     7380.57     6697.64   1084.10 o 
  -5  24  -4    12499.39    11717.15   1381.11 o 
  -4  24  -4    16381.33    17494.05   1633.57 o 
  -3  24  -4    12876.67    13024.01   1395.96 o 
  -2  24  -4    51119.32    52779.16   2643.41 o 
  -1  24  -4     3196.47     2955.28    876.19 o 
   0  24  -4    20307.71    21162.15   1767.23 o 
   1  24  -4     9305.52    11835.96   1321.71 o 
   2  24  -4     9672.22     8791.58   1173.20 o 
   3  24  -4     7262.15     3816.61    905.89 o 
   4  24  -4    59542.30    54902.79   2747.37 o 
   5  24  -4     8231.63     8182.70   1158.35 o 
   6  24  -4    18758.88    18281.13   1648.42 o 
   7  24  -4     8094.69     7841.14   1188.05 o 
   8  24  -4     4329.60     3727.51    965.29 o 
  -9  26  -4     3096.14     1381.11    905.89 o 
  -8  26  -4     1986.45     1395.96    801.93 o 
  -7  26  -4      489.81      341.56    787.08 o 
  -6  26  -4      174.54     1054.40    772.23 o 
  -5  26  -4      952.32      876.19    757.38 o 
  -4  26  -4     1614.06     1098.95    757.38 o 
  -3  26  -4      626.72      -14.85    697.98 o 
  -2  26  -4    11767.23    11137.98   1366.26 o 
  -1  26  -4      430.96       29.70    742.53 o 
   0  26  -4       85.04      905.89    697.98 o 
   1  26  -4     2130.73     2346.40    831.64 o 
   2  26  -4     1357.04     2376.10    846.49 o 
   3  26  -4     1038.60     1113.80    697.98 o 
   4  26  -4     8688.86     8940.08   1277.15 o 
   5  26  -4      223.47      326.71    727.68 o 
   6  26  -4     1078.68      356.42    757.38 o 
   7  26  -4      232.17     -683.13    697.98 o 
   8  26  -4      185.20     -475.22    742.53 o 
  -4  28  -4     2824.66     2168.19    891.04 o 
  -3  28  -4     1447.26     2717.67    950.44 o 
  -2  28  -4     3790.77     2836.47    980.14 o 
  -1  28  -4      494.49      490.07    742.53 o 
   0  28  -4     3153.62     4083.92   1054.40 o 
   1  28  -4      129.80      103.95    742.53 o 
   2  28  -4     4341.03     4351.24   1009.84 o 
   3  28  -4      312.13     -148.51    727.68 o 
   4  28  -4     4819.67     5138.32   1113.80 o 
   5  28  -4      651.91     1054.39    891.04 o 
   6  28  -4     6289.89     4841.31   1173.20 o 
 -25   1  -3     1391.75     1670.16    655.74 o 
 -24   1  -3      715.88      167.21    565.89 o 
 -23   1  -3       61.97     -573.00    660.85 o 
 -22   1  -3       82.16     -276.22    498.71 o 
 -21   1  -3     3677.03     3927.28   1492.49 o 
 -20   1  -3      690.25      -60.28    443.98 o 
 -19   1  -3     4481.31     4975.21   1240.03 o 
 -18   1  -3      313.01      893.26    456.70 o 
 -17   1  -3     1647.17     1488.52    451.18 o 
 -16   1  -3      474.98      766.54    270.34 o 
 -15   1  -3    13418.16    12468.07    555.56 o 
 -14   1  -3     3184.35     2639.39    319.16 o 
 -13   1  -3      814.95      495.01    240.51 o 
 -12   1  -3      265.26      502.88    233.64 o 
 -11   1  -3     2064.35     2020.25    263.53 o 
 -10   1  -3      436.18      419.85    160.93 o 
  -9   1  -3    12626.55    12066.52    345.87 o 
  -8   1  -3     1541.73     1805.07    168.36 o 
  -7   1  -3      734.43      699.35    136.55 o 
  -6   1  -3       89.97       56.28    115.03 o 
  -5   1  -3     2271.44     2337.45    152.28 o 
  -4   1  -3     1686.85     1760.85    112.75 o 
  -3   1  -3    12605.15    13073.63    293.06 o 
  -2   1  -3     5999.04     6102.09    178.55 o 
  -1   1  -3     1356.95     1148.30    102.92 o 
   0   1  -3    13043.41    11494.50    293.23 o 
   1   1  -3      729.12      730.76    197.20 o 
   2   1  -3    16039.28    12974.59    315.51 o 
   3   1  -3     8561.50     6901.35    385.83 o 
   4   1  -3   127234.98   117834.09   2850.86 o 
   5   1  -3      533.57      509.15    135.04 o 
   6   1  -3      772.81      212.93    134.50 o 
   7   1  -3     2441.21     2347.43    183.01 o 
   8   1  -3     6710.26     5610.05    261.52 o 
   9   1  -3     1035.74      826.85    163.10 o 
  10   1  -3    61989.70    57284.06   1092.80 o 
  11   1  -3     2021.56     2004.43    300.09 o 
  12   1  -3    26397.46    25684.41   1078.11 o 
  13   1  -3      623.21       67.54    207.89 o 
  14   1  -3     1689.87     1296.74    305.74 o 
  15   1  -3      835.56      911.79    236.74 o 
  16   1  -3    10713.78    11103.36    503.03 o 
  17   1  -3     4004.47     4255.41    512.30 o 
  18   1  -3      133.98      -94.36    250.20 o 
  19   1  -3     3171.58     3733.09    392.26 o 
  20   1  -3     3612.78     3433.77    462.51 o 
  21   1  -3      576.81      584.91    461.69 o 
  22   1  -3      410.46      568.32    594.03 o 
  23   1  -3      476.03     -123.60    486.18 o 
  24   1  -3      237.56      879.72    549.47 o 
  25   1  -3     2262.53     1906.82    801.93 o 
  26   1  -3     2696.12     1751.05    675.70 o 
 -25   3  -3     5636.69     4756.94    898.46 o 
 -24   3  -3      771.58      358.77    561.14 o 
 -23   3  -3      348.40     -369.90    898.46 o 
 -22   3  -3      252.37      302.36    523.79 o 
 -21   3  -3      549.16      908.36    534.32 o 
 -20   3  -3     7120.59     6534.55    935.59 o 
 -19   3  -3    18747.58    19319.99   1306.86 o 
 -18   3  -3     3207.98     3227.75    690.55 o 
 -17   3  -3     9373.99     9693.88    755.85 o 
 -16   3  -3    47536.59    46546.07   1098.72 o 
 -15   3  -3    38611.35    39179.87   1127.48 o 
 -14   3  -3    17212.77    17379.84    588.09 o 
 -13   3  -3     2575.14     2825.70    305.60 o 
 -12   3  -3      930.10     1271.38    247.66 o 
 -11   3  -3    67995.32    69562.43   1553.17 o 
 -10   3  -3   164181.98   166082.66   2298.75 o 
  -9   3  -3   104696.22   103089.63   1470.69 o 
  -8   3  -3    90196.92    89037.63   1292.17 o 
  -7   3  -3    13022.29    13305.64    323.13 o 
  -6   3  -3    82117.44    88213.29   1243.80 o 
  -5   3  -3    20155.92    24554.37    361.94 o 
  -4   3  -3    36714.70    35266.68    469.75 o 
  -3   3  -3   185733.70   201778.31   2626.63 o 
  -2   3  -3   158920.06   164697.59   2135.99 o 
  -1   3  -3      847.93     1811.15    117.98 o 
   0   3  -3   238422.47   252516.41   3198.18 o 
   1   3  -3   129905.03   134831.59   1747.48 o 
   2   3  -3     3581.31     3011.89    169.34 o 
   3   3  -3    62527.97    63755.77   1378.27 o 
   4   3  -3   233657.23   247633.55   3867.78 o 
   5   3  -3    12811.95    12134.14    338.67 o 
   6   3  -3    61341.26    68414.63   1171.21 o 
   7   3  -3    22767.54    24308.38    585.18 o 
   8   3  -3    37334.00    39539.57    773.82 o 
   9   3  -3    26705.45    26543.06    605.50 o 
  10   3  -3   149553.42   150743.92   2503.13 o 
  11   3  -3    51902.72    52540.32   1025.07 o 
  12   3  -3    27094.08    27884.96   1029.72 o 
  13   3  -3     2478.33     2509.29    270.08 o 
  14   3  -3    16041.27    16461.76    758.80 o 
  15   3  -3     9635.91    10141.92    465.31 o 
  16   3  -3    70036.77    67133.89   1349.20 o 
  17   3  -3     6981.76     6846.64    426.13 o 
  18   3  -3     1259.43     1671.62    303.40 o 
  19   3  -3     2085.41     2673.60    878.70 o 
  20   3  -3    22677.43    23875.32   1284.58 o 
  21   3  -3     2100.45     2543.45    546.05 o 
  22   3  -3     1970.12     1260.91    503.72 o 
  23   3  -3     3383.49     3356.52    675.70 o 
  24   3  -3      968.63      327.31    523.79 o 
  25   3  -3      142.99      775.64    572.23 o 
  26   3  -3     2843.43     1773.07    639.53 o 
 -24   5  -3      917.90     1588.26    619.29 o 
 -23   5  -3     3220.81     3174.17   1254.88 o 
 -22   5  -3     1961.33     1667.40    646.00 o 
 -21   5  -3     1187.13     1025.58    528.35 o 
 -20   5  -3      764.17      830.69    493.21 o 
 -19   5  -3      244.77      256.70    439.54 o 
 -18   5  -3     1298.73     1284.99    477.71 o 
 -17   5  -3    10905.21    10756.80    801.93 o 
 -16   5  -3    10549.30    11415.16    553.51 o 
 -15   5  -3     2319.07     2293.62    320.57 o 
 -14   5  -3     2589.99     2674.49    471.97 o 
 -13   5  -3      128.98      288.74    241.83 o 
 -12   5  -3     6692.07     5718.39    484.69 o 
 -11   5  -3     3846.68     3964.14    275.22 o 
 -10   5  -3    10958.43     9897.04    345.49 o 
  -9   5  -3      851.62     1221.55    177.23 o 
  -8   5  -3     5398.35     5740.53    249.57 o 
  -7   5  -3    16310.21    15152.80    341.55 o 
  -6   5  -3    12880.90    11823.63    276.01 o 
  -5   5  -3      691.18      660.55    115.02 o 
  -4   5  -3      396.01      631.52    119.60 o 
  -3   5  -3     4055.99     3767.57    161.25 o 
  -2   5  -3     4076.61     4206.67    160.93 o 
  -1   5  -3     1004.51      598.43    101.24 o 
   0   5  -3     3161.00     3230.38    132.94 o 
   1   5  -3      682.61      608.99     83.82 o 
   2   5  -3     2365.53     2094.57    120.75 o 
   3   5  -3    30108.81    27042.97    483.72 o 
   4   5  -3     2941.58     2716.82    136.95 o 
   5   5  -3      366.58       62.07     99.79 o 
   6   5  -3     1573.86     1914.24    151.95 o 
   7   5  -3    26154.20    25075.79    531.29 o 
   8   5  -3     8203.06     7747.95    467.28 o 
   9   5  -3    33115.68    31463.66    672.13 o 
  10   5  -3      673.75      870.80    229.94 o 
  11   5  -3    35955.59    34718.46    756.14 o 
  12   5  -3     1482.42     1394.72    221.74 o 
  13   5  -3     8962.55     9596.12    557.31 o 
  14   5  -3     2619.89     2592.80    276.59 o 
  15   5  -3     2478.15     3158.61    308.00 o 
  16   5  -3     1623.40     1191.98    264.22 o 
  17   5  -3     3935.39     3454.65    407.65 o 
  18   5  -3     2059.12     2499.49    466.50 o 
  19   5  -3    19294.62    19809.88    993.60 o 
  20   5  -3      580.51      387.71    437.68 o 
  21   5  -3     2510.42     1559.32    514.55 o 
  22   5  -3       67.95      -94.63    448.25 o 
  23   5  -3     3206.56     2989.30    608.79 o 
  24   5  -3     2111.99     3207.74    639.53 o 
  25   5  -3    14466.84    16476.24   1160.51 o 
 -24   7  -3       66.34     -356.26    509.42 o 
 -23   7  -3     6542.58     6520.87    794.76 o 
 -22   7  -3     3212.72     2870.10    647.01 o 
 -21   7  -3      128.65      495.02    517.81 o 
 -20   7  -3     4467.89     4786.24    816.79 o 
 -19   7  -3      652.55      341.56    653.43 o 
 -18   7  -3     1409.51     1925.39    503.72 o 
 -17   7  -3     5485.34     5477.46    602.10 o 
 -16   7  -3    12258.00    11808.83    646.44 o 
 -15   7  -3     2980.12     2847.31    335.56 o 
 -14   7  -3       93.15       45.66    250.79 o 
 -13   7  -3      605.12      541.43    240.59 o 
 -12   7  -3     3738.00     3611.34    316.39 o 
 -11   7  -3       36.39       67.51    186.71 o 
 -10   7  -3    13187.14    13044.04    470.25 o 
  -9   7  -3    26100.36    24173.52    462.16 o 
  -8   7  -3      838.84      643.43    143.29 o 
  -7   7  -3    24451.86    22863.55    423.03 o 
  -6   7  -3     4786.58     4719.84    212.52 o 
  -5   7  -3    65581.79    63361.36    944.21 o 
  -4   7  -3    20330.78    20313.37    439.44 o 
  -3   7  -3      158.41      361.47    109.48 o 
  -2   7  -3    12782.45    12979.00    276.84 o 
  -1   7  -3    27211.39    24528.53    405.10 o 
   0   7  -3     2105.51     1818.86    167.09 o 
   1   7  -3    99373.58   105694.95   1695.91 o 
   2   7  -3     7884.89     6899.32    245.66 o 
   3   7  -3    19454.88    21999.83    391.91 o 
   4   7  -3     2138.61     2276.92    193.54 o 
   5   7  -3      684.21      555.79    124.11 o 
   6   7  -3     1367.59     1192.90    171.21 o 
   7   7  -3    20152.00    19519.34    725.89 o 
   8   7  -3     2448.27     2169.90    168.69 o 
   9   7  -3     2269.34     1927.27    360.11 o 
  10   7  -3     6979.85     6108.21    306.52 o 
  11   7  -3     2205.93     2279.28    220.59 o 
  12   7  -3      765.85      659.33    194.42 o 
  13   7  -3    26269.66    25619.03    657.91 o 
  14   7  -3     1687.94     1911.32    254.18 o 
  15   7  -3      135.37      218.80    275.19 o 
  16   7  -3    12105.48    10732.83    592.91 o 
  17   7  -3     7619.92     6004.11    594.03 o 
  18   7  -3     2985.61     2853.20    928.16 o 
  19   7  -3     4329.97     3310.88    538.52 o 
  20   7  -3      468.89      309.82    419.65 o 
  21   7  -3     3922.26     3544.70    587.68 o 
  22   7  -3     1531.01     1129.11    519.77 o 
  23   7  -3      503.78      217.37    477.02 o 
  24   7  -3     1005.99     1084.10    831.64 o 
  25   7  -3     2129.38     2509.76    980.14 o 
 -23   9  -3      212.38     -742.53    742.53 o 
 -22   9  -3     8815.82     9073.74   1292.01 o 
 -21   9  -3      955.23     1290.03    547.64 o 
 -20   9  -3     5814.90     6684.27    731.48 o 
 -19   9  -3    31150.23    30901.42   1303.55 o 
 -18   9  -3    24478.85    24342.08   1125.89 o 
 -17   9  -3    15778.71    15298.59    916.63 o 
 -16   9  -3     1547.59     2130.92   1217.75 o 
 -15   9  -3    29841.76    29522.97    811.00 o 
 -14   9  -3     2072.34     1621.67    289.57 o 
 -13   9  -3     1197.42     1669.45    269.11 o 
 -12   9  -3    51286.04    50513.37    963.08 o 
 -11   9  -3   119388.72   114583.54   1663.16 o 
 -10   9  -3    68877.33    66184.46   1164.85 o 
  -9   9  -3   230859.38   241411.28   2976.01 o 
  -8   9  -3    28746.61    29739.30    522.93 o 
  -7   9  -3     3283.23     3352.66    192.19 o 
  -6   9  -3      328.92      502.41    172.30 o 
  -5   9  -3    19802.32    21618.19    432.89 o 
  -4   9  -3    10485.12     9209.09    268.78 o 
  -3   9  -3   243329.69   269587.19   3476.07 o 
  -2   9  -3    92710.52   102621.52   1384.04 o 
  -1   9  -3    78950.20    86708.77   1168.10 o 
   0   9  -3     6231.07     6742.09    261.47 o 
   1   9  -3    37291.18    38866.79    629.30 o 
   2   9  -3    29654.74    30916.25    750.44 o 
   3   9  -3    49013.27    47872.27   1056.44 o 
   4   9  -3    34717.94    33837.80    818.74 o 
   5   9  -3     1657.09     1598.42    260.31 o 
   6   9  -3    11315.99    12392.55    502.66 o 
   7   9  -3     8347.80     8230.08    262.40 o 
   8   9  -3    15488.59    15072.75    475.52 o 
   9   9  -3    98585.76    99603.72   1996.39 o 
  10   9  -3    34076.46    34787.49   1415.85 o 
  11   9  -3    60287.23    61222.68   1347.28 o 
  12   9  -3    58434.80    57839.41   1355.52 o 
  13   9  -3     4070.59     4371.85    624.42 o 
  14   9  -3     3468.05     3318.22    357.77 o 
  15   9  -3    38811.18    40503.13   1348.91 o 
  16   9  -3    19279.19    19610.73    883.38 o 
  17   9  -3    42058.55    41709.23   2532.03 o 
  18   9  -3    23721.87    21919.05   1022.79 o 
  19   9  -3    10804.98    10683.69   1425.66 o 
  20   9  -3     7043.11     5509.59   1024.69 o 
  21   9  -3      569.18     1707.82    787.08 o 
  22   9  -3      181.83      534.62    757.38 o 
  23   9  -3      120.48       44.55    787.08 o 
  24   9  -3      985.25      -14.85    816.78 o 
 -23  11  -3     4104.94     3460.20   1069.25 o 
 -22  11  -3      152.42     1098.95    816.78 o 
 -21  11  -3      114.75       14.85    772.23 o 
 -20  11  -3    11714.63    12296.33   1410.81 o 
 -19  11  -3     1441.93     1992.11    545.25 o 
 -18  11  -3     4691.17     3743.56    466.97 o 
 -17  11  -3     5349.35     4866.93    479.53 o 
 -16  11  -3      162.14     -282.13    282.13 o 
 -15  11  -3     7090.58     7036.81    395.85 o 
 -14  11  -3     9805.68     8721.09    422.14 o 
 -13  11  -3    23848.31    23080.57    600.51 o 
 -12  11  -3    17644.45    17691.12   1075.59 o 
 -11  11  -3     1699.20     1665.00    213.26 o 
 -10  11  -3     6972.98     6822.38    303.87 o 
  -9  11  -3     9997.73     8921.08    328.40 o 
  -8  11  -3    29958.58    29249.08    526.71 o 
  -7  11  -3    17153.21    15621.14    357.54 o 
  -6  11  -3    35524.62    34941.15    688.14 o 
  -5  11  -3    11047.90    11871.96    333.01 o 
  -4  11  -3    26745.82    27612.92    495.14 o 
  -3  11  -3      159.79      230.20    119.34 o 
  -2  11  -3    31982.04    31709.57    821.91 o 
  -1  11  -3    15437.33    15395.38    568.03 o 
   0  11  -3     9946.21    10613.02    555.17 o 
   1  11  -3      289.37      463.77    111.04 o 
   2  11  -3     7133.61     6845.40    373.81 o 
   3  11  -3     3018.32     2748.36    277.14 o 
   4  11  -3      416.81      775.57    225.68 o 
   5  11  -3    19822.08    19990.10    724.30 o 
   6  11  -3      934.95      779.91    239.20 o 
   7  11  -3      275.08      461.00    249.69 o 
   8  11  -3     5053.08     4058.26    430.54 o 
   9  11  -3      424.55      475.22    210.02 o 
  10  11  -3      142.97       85.56    194.22 o 
  11  11  -3    21518.25    21093.25    653.69 o 
  12  11  -3     6184.80     6626.63    763.84 o 
  13  11  -3     3017.29     3493.89    498.05 o 
  14  11  -3     3764.16     3204.49    503.72 o 
  15  11  -3     3253.75     2569.16    742.53 o 
  16  11  -3     2038.34     1544.47    653.43 o 
  17  11  -3    18321.40    17434.65   1440.51 o 
  18  11  -3       82.71     -118.81    638.58 o 
  19  11  -3      130.82     1381.11    772.23 o 
  20  11  -3     1978.23      460.37    787.08 o 
  21  11  -3      332.46      994.99    816.78 o 
  22  11  -3    14834.90    19008.81   1752.37 o 
  23  11  -3    14799.66    15637.72   1663.27 o 
  24  11  -3      460.21      816.78    846.49 o 
 -22  13  -3      259.31     1470.21    876.19 o 
 -21  13  -3     1786.80     2004.84    920.74 o 
 -20  13  -3     3946.56     2702.82    950.44 o 
 -19  13  -3     1195.15     1082.37    660.85 o 
 -18  13  -3    13393.73    12443.71    927.16 o 
 -17  13  -3     4024.66     3840.73    600.46 o 
 -16  13  -3     7022.71     6490.36   1069.25 o 
 -15  13  -3     1723.59     2377.48    527.20 o 
 -14  13  -3     3217.65     3190.47    301.35 o 
 -13  13  -3     2974.07     3050.88    287.91 o 
 -12  13  -3    19371.84    18950.36    542.29 o 
 -11  13  -3     4042.32     4373.32    273.86 o 
 -10  13  -3    20854.59    21500.53    694.03 o 
  -9  13  -3        6.53      -33.61    157.45 o 
  -8  13  -3      872.88      874.58    167.53 o 
  -7  13  -3    14677.96    14478.14    401.08 o 
  -6  13  -3    12820.67    13291.13    355.59 o 
  -5  13  -3     5949.00     5618.60    238.81 o 
  -4  13  -3    11099.72    11910.78    327.64 o 
  -3  13  -3       63.10     -119.66    119.66 o 
  -2  13  -3     9239.09     9160.05    412.87 o 
  -1  13  -3    19545.25    20180.85    816.68 o 
   0  13  -3     1373.04     1388.80    178.28 o 
   1  13  -3     4852.94     5134.89    224.13 o 
   2  13  -3    56987.93    59022.92   1289.81 o 
   3  13  -3     1209.09     1583.29    327.68 o 
   4  13  -3    14038.57    15188.95    664.30 o 
   5  13  -3    11748.64    12010.67    524.17 o 
   6  13  -3    12917.07    12921.19    769.80 o 
   7  13  -3     6832.49     5869.23    416.85 o 
   8  13  -3    17608.39    17065.24    777.07 o 
   9  13  -3      233.49     -445.52    705.41 o 
  10  13  -3    50475.28    51607.19   1583.04 o 
  11  13  -3    13698.15    13357.52    792.36 o 
  12  13  -3     9806.77     9272.72    687.27 o 
  13  13  -3     2079.84     2043.80    456.70 o 
  14  13  -3     1381.50     1930.58    683.13 o 
  15  13  -3     1118.29      742.53    638.58 o 
  16  13  -3    12210.06    11197.38   1173.20 o 
  17  13  -3    17045.28    17583.15   1485.06 o 
  18  13  -3     7381.54     8123.30   1098.95 o 
  19  13  -3      154.34      341.56    668.28 o 
  20  13  -3     2279.49     2762.22    876.19 o 
  21  13  -3     2363.99     1841.48    876.19 o 
  22  13  -3     1316.90     2019.69    905.89 o 
  23  13  -3     7788.94     8776.72   1351.41 o 
 -21  15  -3      579.22     1217.75    831.64 o 
 -20  15  -3      748.11     -311.86    757.38 o 
 -19  15  -3     6169.24     5628.99    733.05 o 
 -18  15  -3    13849.70    13485.00   1069.25 o 
 -17  15  -3     1781.15     1245.67    520.03 o 
 -16  15  -3    15288.32    15929.08   1217.75 o 
 -15  15  -3     1865.78     2685.42    508.57 o 
 -14  15  -3    10506.42     9759.43    617.43 o 
 -13  15  -3     8339.74     8785.12    491.40 o 
 -12  15  -3     5090.41     5102.89    384.49 o 
 -11  15  -3    10002.41    10738.14    499.24 o 
 -10  15  -3    18808.47    18980.08    803.32 o 
  -9  15  -3     8792.21     9908.07    394.76 o 
  -8  15  -3    17285.43    19334.05    502.29 o 
  -7  15  -3     4855.39     5245.02    317.68 o 
  -6  15  -3     5299.40     5385.82    250.32 o 
  -5  15  -3      346.99      401.66    149.49 o 
  -4  15  -3     3934.69     3877.32    228.22 o 
  -3  15  -3     4804.88     5096.74    214.74 o 
  -2  15  -3     6325.52     7741.71    339.86 o 
  -1  15  -3      932.57      772.94    189.83 o 
   0  15  -3    16316.65    17498.82    624.53 o 
   1  15  -3    14892.65    15859.45    579.25 o 
   2  15  -3      757.02      581.13    363.57 o 
   3  15  -3     1271.52     1300.97    268.56 o 
   4  15  -3    40327.81    40600.24   1732.99 o 
   5  15  -3     9318.39     9421.29    508.99 o 
   6  15  -3     1545.71     1485.72    300.09 o 
   7  15  -3     1977.27     2489.61    342.34 o 
   8  15  -3     4341.69     4768.40    415.87 o 
   9  15  -3     1370.30      605.74    571.75 o 
  10  15  -3    36779.66    36338.83   1274.28 o 
  11  15  -3    14713.54    13940.84   1136.07 o 
  12  15  -3    39226.83    38299.79   1900.88 o 
  13  15  -3    13271.73    13246.77   1188.05 o 
  14  15  -3      261.22     -564.32    564.32 o 
  15  15  -3      800.98      891.04    683.13 o 
  16  15  -3     6765.80     7692.63   1098.95 o 
  17  15  -3     1081.64      638.58    727.68 o 
  18  15  -3     7111.13     7291.66   1158.35 o 
  19  15  -3      588.51     1886.03    876.19 o 
  20  15  -3     1581.55      430.67    816.78 o 
  21  15  -3     2097.51     2717.67    935.59 o 
  22  15  -3      406.38     -549.47    772.23 o 
 -20  17  -3      514.14     -341.56    727.68 o 
 -19  17  -3      877.06     1178.28    861.34 o 
 -18  17  -3     1617.68     2553.76    675.70 o 
 -17  17  -3     3316.74     3711.93    644.21 o 
 -16  17  -3    32484.41    29139.49   1967.71 o 
 -15  17  -3     7530.59     7226.24    735.07 o 
 -14  17  -3     5917.92     6216.05    682.32 o 
 -13  17  -3     5276.45     5599.71    868.76 o 
 -12  17  -3     2490.25     1765.07    367.12 o 
 -11  17  -3      446.05      420.10    294.29 o 
 -10  17  -3    33420.12    32027.72   1093.30 o 
  -9  17  -3     3897.83     4305.04    678.68 o 
  -8  17  -3     3433.11     4094.89    376.86 o 
  -7  17  -3     1500.41     1658.98    312.54 o 
  -6  17  -3      672.19     1014.51    276.38 o 
  -5  17  -3      610.83      455.79    259.36 o 
  -4  17  -3    16602.63    15785.07    501.99 o 
  -3  17  -3     4090.46     4049.27    300.09 o 
  -2  17  -3    10074.39    11148.42    694.50 o 
  -1  17  -3    20617.82    20555.45   1077.59 o 
   0  17  -3     5520.73     6111.69    680.97 o 
   1  17  -3     1404.93     1407.11    276.78 o 
   2  17  -3    19647.45    18786.90    656.05 o 
   3  17  -3    34058.12    35830.53   2045.15 o 
   4  17  -3     9955.23    10111.76    741.71 o 
   5  17  -3    53278.95    51659.94   1271.29 o 
   6  17  -3    22894.37    23934.37    961.45 o 
   7  17  -3    24937.80    24780.75    812.76 o 
   8  17  -3    26770.89    24400.42    825.20 o 
   9  17  -3    17074.74    18624.15    750.31 o 
  10  17  -3       76.67     -252.46    490.07 o 
  11  17  -3    49279.16    47269.57   2123.64 o 
  12  17  -3    15401.75    14687.28   1247.45 o 
  13  17  -3    17561.60    16721.81   1395.96 o 
  14  17  -3    25629.18    27280.62   1663.27 o 
  15  17  -3     6865.96     6727.34   1054.40 o 
  16  17  -3      557.71     1292.01    757.38 o 
  17  17  -3     7961.35     7217.41   1084.10 o 
  18  17  -3     1836.49     1395.96    831.64 o 
  19  17  -3     6689.12     6608.53   1202.90 o 
  20  17  -3    11498.11    12949.75   1529.62 o 
  21  17  -3     4438.24     3534.45   1039.54 o 
 -18  19  -3     1000.60     1120.82   1128.65 o 
 -17  19  -3      168.45      357.98    496.73 o 
 -16  19  -3     8478.62     9088.29    848.83 o 
 -15  19  -3     8681.86     9027.46   1485.06 o 
 -14  19  -3     3574.71     3078.21    582.17 o 
 -13  19  -3     7048.76     6771.46    713.84 o 
 -12  19  -3     1589.79     1603.40    498.05 o 
 -11  19  -3     3531.35     3709.98    553.88 o 
 -10  19  -3     6027.44     5826.09    618.49 o 
  -9  19  -3    20653.33    21831.29    963.35 o 
  -8  19  -3     1910.32     1783.86    424.42 o 
  -7  19  -3    30629.94    30700.80    914.11 o 
  -6  19  -3      784.46      853.31    285.29 o 
  -5  19  -3     3610.61     4413.62    735.11 o 
  -4  19  -3     4695.42     4670.00    492.12 o 
  -3  19  -3     2755.50     2598.86    438.84 o 
  -2  19  -3      452.85      486.14    349.68 o 
  -1  19  -3    56808.12    57733.41   1733.90 o 
   0  19  -3     1315.47     1365.70    388.40 o 
   1  19  -3     4569.39     5440.23    499.39 o 
   2  19  -3     4896.85     5184.84    410.62 o 
   3  19  -3     2935.04     3059.02    353.47 o 
   4  19  -3      721.51      430.67    284.50 o 
   5  19  -3    17358.30    15089.89    979.70 o 
   6  19  -3      475.62      467.03    287.59 o 
   7  19  -3     6285.64     5691.62    669.46 o 
   8  19  -3     3371.15     2942.70    490.54 o 
   9  19  -3      236.83      118.81    378.04 o 
  10  19  -3     2679.91     2376.10    683.13 o 
  11  19  -3     5879.21     5583.84    876.19 o 
  12  19  -3       63.40     -519.77    608.88 o 
  13  19  -3    12428.57    12845.80   1247.45 o 
  14  19  -3     3110.42     3564.15    846.49 o 
  15  19  -3     2382.02     1559.32    787.08 o 
  16  19  -3     4858.76     5479.88   1009.84 o 
  17  19  -3     1776.23     1945.43    831.64 o 
  18  19  -3     1339.46     1381.11    846.49 o 
  19  19  -3     3053.82     5093.77   1084.10 o 
 -17  21  -3     9439.79     8448.97    896.68 o 
 -16  21  -3      235.25      584.80    801.93 o 
 -15  21  -3     5499.52     5496.82    765.71 o 
 -14  21  -3     6941.97     6678.36    935.59 o 
 -13  21  -3     9502.82    11042.38    913.31 o 
 -12  21  -3      873.92      841.32    481.68 o 
 -11  21  -3    26695.65    27826.93   1700.40 o 
 -10  21  -3    12105.85    13126.61    894.14 o 
  -9  21  -3    39192.55    40096.71   2168.19 o 
  -8  21  -3     9882.59    12177.52   1262.30 o 
  -7  21  -3     8328.32     8212.40   1069.25 o 
  -6  21  -3      585.87      623.73    638.58 o 
  -5  21  -3     2663.02     1514.76    653.43 o 
  -4  21  -3     2683.18     2153.34    697.98 o 
  -3  21  -3    25685.20    26894.50   1618.72 o 
  -2  21  -3     8901.16    10140.96    727.83 o 
  -1  21  -3    21753.10    23487.88   1004.00 o 
   0  21  -3     5097.97     5676.93    574.27 o 
   1  21  -3      182.24      258.61    527.20 o 
   2  21  -3       14.62     -180.04    335.38 o 
   3  21  -3    13284.69    12731.76    826.39 o 
   4  21  -3     4839.32     4002.31    534.63 o 
   5  21  -3    14752.12    16745.32    705.95 o 
   6  21  -3     2400.25     3073.13    494.75 o 
   7  21  -3     7046.24     7160.91    674.33 o 
   8  21  -3     2760.45     3464.78    531.61 o 
   9  21  -3    22905.14    23879.83   1073.24 o 
  10  21  -3     7085.84     7484.72    994.99 o 
  11  21  -3    36771.36    34765.34   1886.03 o 
  12  21  -3     1244.03     1529.62    712.83 o 
  13  21  -3     3517.71     4158.18    876.19 o 
  14  21  -3     4366.50     4262.13    965.29 o 
  15  21  -3    11086.74    14538.77   1440.51 o 
  16  21  -3     1364.36     1648.42    846.49 o 
  17  21  -3    23343.83    24280.79   1930.58 o 
  18  21  -3       68.03      608.88    816.78 o 
 -15  23  -3      487.11      148.51    787.08 o 
 -14  23  -3     2008.54     2123.64    876.19 o 
 -13  23  -3    28286.25    29612.17   2019.69 o 
 -12  23  -3     8524.74     8687.62   1262.30 o 
 -11  23  -3    14877.66    12979.45   1455.36 o 
 -10  23  -3     8704.93     7766.88   1143.50 o 
  -9  23  -3     1935.97     2153.34    831.64 o 
  -8  23  -3     1250.88     1692.97    727.68 o 
  -7  23  -3     8121.46     7365.92   1098.95 o 
  -6  23  -3    14847.97    12281.47   1321.71 o 
  -5  23  -3    32715.98    34468.32   1975.13 o 
  -4  23  -3    26996.17    27651.88   1796.93 o 
  -3  23  -3    10153.19     9266.80   1188.05 o 
  -2  23  -3     1622.88     1707.82    757.38 o 
  -1  23  -3     1658.36      816.78    668.28 o 
   0  23  -3     3232.37     4677.95    861.34 o 
   1  23  -3     6150.46     4885.86    920.74 o 
   2  23  -3     7497.12     7662.93   1039.54 o 
   3  23  -3     9953.85     8791.58   1128.65 o 
   4  23  -3      452.13      757.38    608.88 o 
   5  23  -3     8999.51     7261.96   1039.54 o 
   6  23  -3      253.93      668.28    608.88 o 
   7  23  -3     3463.06     3593.85    891.04 o 
   8  23  -3      649.34      876.19    712.83 o 
   9  23  -3     3896.39     4633.40    935.59 o 
  12  23  -3      802.17     1514.76    772.23 o 
  13  23  -3      982.65      920.74    712.83 o 
  14  23  -3     2539.54     1232.60    801.93 o 
  15  23  -3    15228.37    13558.63   1470.21 o 
  16  23  -3       70.05      356.42    787.08 o 
 -12  25  -3    22029.15    20137.46   1886.03 o 
 -11  25  -3     7297.06     8672.77   1306.86 o 
 -10  25  -3    11575.55    10454.85   1351.41 o 
  -9  25  -3      624.11      608.88    742.53 o 
  -8  25  -3      571.60      400.97    772.23 o 
  -7  25  -3     1097.58        0.00    697.98 o 
  -6  25  -3     2794.08     2598.86    891.04 o 
  -5  25  -3     5861.74     5732.34   1069.25 o 
  -4  25  -3    19065.45    16573.31   1618.72 o 
  -3  25  -3     5676.29     6281.82   1054.40 o 
  -2  25  -3     5282.19     5093.77   1054.40 o 
  -1  25  -3      623.11     1648.42    772.23 o 
   0  25  -3     1034.68      237.61    653.43 o 
   1  25  -3     2998.09     3668.11    891.04 o 
   2  25  -3    14050.25    11420.14   1336.56 o 
   3  25  -3     1093.82      608.88    727.68 o 
   4  25  -3     5893.40     5747.20   1039.54 o 
   5  25  -3     1360.61      994.99    727.68 o 
   6  25  -3     6777.28     5762.05   1024.69 o 
   7  25  -3     1541.96      801.93    772.23 o 
   8  25  -3    13531.96    13291.32   1470.21 o 
   9  25  -3      837.94      222.76    727.68 o 
  -8  27  -3    11962.53    11999.31   1514.76 o 
  -7  27  -3      464.79     -356.42    697.98 o 
  -6  27  -3       90.73      356.42    787.08 o 
  -5  27  -3      462.89     1574.17    861.34 o 
  -4  27  -3     6994.19     7083.75   1217.75 o 
  -3  27  -3     1554.20     1395.96    846.49 o 
  -2  27  -3     7764.69    10024.18   1292.01 o 
  -1  27  -3        8.16      400.97    712.83 o 
   0  27  -3      945.91     2079.09    861.34 o 
   1  27  -3     3874.27     3935.42    994.99 o 
   2  27  -3     2670.95     1678.12    831.64 o 
   3  27  -3     1584.68      787.08    787.08 o 
   4  27  -3     5291.68     7024.35   1128.65 o 
   5  27  -3       75.92      252.46    742.53 o 
   6  27  -3      593.79     1188.05    757.38 o 
   7  27  -3      293.55      237.61    801.93 o 
   8  27  -3     2014.84      980.14    891.04 o 
   9  27  -3     3537.15     2257.30   1024.69 o 
   0  29  -3     4545.23     4529.44   1113.80 o 
   1  29  -3     1723.68     1188.05    861.34 o 
 -24   0  -2     1028.37      237.61    772.23 o 
 -22   0  -2    35693.37    37364.20   2064.24 o 
 -20   0  -2    35482.49    34854.44   1930.58 o 
 -18   0  -2    52845.50    53462.29   2376.10 o 
 -16   0  -2    15054.72    14361.59    849.80 o 
 -14   0  -2    37290.27    39680.89   1811.78 o 
 -12   0  -2   275793.47   279842.31   6475.63 o 
 -10   0  -2    19926.65    23497.66    860.89 o 
  -8   0  -2   217793.70   228042.73   4239.32 o 
  -6   0  -2   326199.78   342269.91   7546.26 o 
  -4   0  -2     8808.00    10784.27    362.50 o 
  -2   0  -2    18882.63    14454.25    374.33 o 
   0   0  -2   207594.86   196224.38   4284.55 o 
   2   0  -2    15118.11    15575.23    451.54 o 
   4   0  -2     8671.94     7711.43    341.56 o 
   6   0  -2     2703.37     3875.51    278.13 o 
   8   0  -2     8704.98    10745.88    493.21 o 
  10   0  -2   264505.78   272556.66   6162.89 o 
  12   0  -2    26609.62    25009.34   1811.78 o 
  14   0  -2      594.14      752.28    334.07 o 
  16   0  -2    66169.48    72062.98   2009.27 o 
  18   0  -2    32585.46    32792.60   1227.40 o 
  20   0  -2     1866.37     1401.67    477.02 o 
  22   0  -2    39678.25    38878.96   2108.79 o 
  24   0  -2     6596.20     5123.47   1039.54 o 
  26   0  -2    12355.46    11702.30   1455.36 o 
 -25   2  -2     1131.71      642.06    603.74 o 
 -24   2  -2      106.62     -257.70    535.24 o 
 -23   2  -2      771.68      870.30    555.36 o 
 -22   2  -2      782.34      372.44    530.22 o 
 -21   2  -2     4347.40     5489.65    757.38 o 
 -20   2  -2     3623.34     3645.24    593.24 o 
 -19   2  -2      129.26      290.54    409.13 o 
 -18   2  -2     2093.57     2467.76    498.05 o 
 -17   2  -2     1904.89     2179.85    368.48 o 
 -16   2  -2      502.71      344.53    295.85 o 
 -15   2  -2     3486.71     2885.24    361.02 o 
 -14   2  -2     1582.20     1036.23    288.33 o 
 -13   2  -2      273.48       73.61    293.88 o 
 -12   2  -2     2084.29     1967.77    257.64 o 
 -11   2  -2      498.45      532.21    185.55 o 
 -10   2  -2    12807.07    12390.02    391.51 o 
  -9   2  -2     1507.30     1556.35    180.99 o 
  -8   2  -2      403.41      549.07    144.53 o 
  -7   2  -2     3543.73     3157.80    189.58 o 
  -6   2  -2       82.84      188.20    107.72 o 
  -5   2  -2      253.99      317.16    111.44 o 
  -4   2  -2    16761.37    14806.38    370.71 o 
  -3   2  -2      722.62      658.56     77.08 o 
  -2   2  -2     3108.59     2215.91    111.54 o 
  -1   2  -2     5158.15     3511.41    116.94 o 
   0   2  -2      608.57      492.79     66.82 o 
   1   2  -2      204.84      175.34     70.40 o 
   2   2  -2     1084.72      555.26    126.47 o 
   3   2  -2     6078.96     3958.87    160.08 o 
   4   2  -2    23358.92    20197.56    696.73 o 
   5   2  -2     1692.10     1913.10    148.59 o 
   6   2  -2      274.12      187.92    124.59 o 
   7   2  -2    11767.78    12521.76    353.34 o 
   8   2  -2     4811.69     4544.35    235.87 o 
   9   2  -2     8780.03     8216.33    312.20 o 
  10   2  -2    18052.87    16897.78    463.86 o 
  11   2  -2     1457.53     1484.15    216.49 o 
  12   2  -2      844.10      881.24    216.24 o 
  13   2  -2     3452.11     3479.28    318.16 o 
  14   2  -2     9060.94     8883.48    506.68 o 
  15   2  -2      655.03      485.74    243.79 o 
  16   2  -2     1499.33     1242.32    260.49 o 
  17   2  -2      604.08      927.55    266.08 o 
  18   2  -2     2697.37     3509.98    358.99 o 
  19   2  -2     4138.38     3696.95    378.25 o 
  20   2  -2     7963.92     8905.05   1722.67 o 
  21   2  -2      658.09      586.35    466.50 o 
  22   2  -2       51.35      267.31    472.54 o 
  23   2  -2     4996.71     5598.92   1381.11 o 
  24   2  -2      200.64      453.59    646.00 o 
  25   2  -2     2174.85     2321.97    636.44 o 
  26   2  -2     2612.51     2765.57    696.84 o 
 -25   4  -2      454.25      -25.50    555.36 o 
 -24   4  -2     4741.21     5128.43   1240.03 o 
 -23   4  -2     1830.92     1278.25    571.75 o 
 -22   4  -2     7842.42     7678.35    839.06 o 
 -21   4  -2       74.60      184.15    471.15 o 
 -20   4  -2      547.40      502.22   1091.52 o 
 -19   4  -2      106.33      149.07    413.89 o 
 -18   4  -2    12183.20    12165.52    980.14 o 
 -17   4  -2     2891.97     2775.60    654.22 o 
 -16   4  -2     8551.02     8741.45    537.13 o 
 -15   4  -2     2254.87     2332.63    381.79 o 
 -14   4  -2      187.80      -89.27    259.99 o 
 -13   4  -2     8233.43     8277.83    487.36 o 
 -12   4  -2      403.10      684.52    214.37 o 
 -11   4  -2    16121.97    15686.83    487.30 o 
 -10   4  -2      775.53      840.88    179.02 o 
  -9   4  -2    38198.67    37391.90    927.96 o 
  -8   4  -2     9026.89     8270.20    329.75 o 
  -7   4  -2      219.45      226.23    134.14 o 
  -6   4  -2     2326.02     2098.87    156.48 o 
  -5   4  -2     7847.97     6956.68    254.59 o 
  -4   4  -2    14594.99    14302.88    289.85 o 
  -3   4  -2    54204.61    47981.63    747.27 o 
  -2   4  -2    28565.17    23736.75    504.75 o 
  -1   4  -2    13117.14    11955.80    349.63 o 
   0   4  -2      387.97      305.08     73.29 o 
   1   4  -2      744.74      680.95     74.87 o 
   2   4  -2      442.08      322.74     80.46 o 
   3   4  -2     7521.44     8040.44    210.25 o 
   4   4  -2    27944.96    25754.62    526.26 o 
   5   4  -2     3943.66     3743.46    168.79 o 
   6   4  -2     1685.05     1663.43    145.98 o 
   7   4  -2    15214.14    16266.01    482.29 o 
   8   4  -2    27867.05    27967.24    587.93 o 
   9   4  -2      333.43      250.42    233.64 o 
  10   4  -2    21940.61    22054.09    548.65 o 
  11   4  -2      862.80     1124.89    203.96 o 
  12   4  -2    13168.60    12381.97    450.67 o 
  13   4  -2     2726.88     2466.40    272.39 o 
  14   4  -2    15168.82    15206.94    519.18 o 
  15   4  -2     8998.19     8012.47    419.21 o 
  16   4  -2    25731.30    26331.99    721.82 o 
  17   4  -2     2187.98     2404.90    307.08 o 
  18   4  -2    17685.12    18489.34    656.98 o 
  19   4  -2     5611.69     5608.76    607.97 o 
  20   4  -2    39571.79    39227.05   2287.00 o 
  21   4  -2     1092.33     1372.13    475.63 o 
  22   4  -2     5179.09     5465.03    722.52 o 
  23   4  -2     1063.98     1569.40    568.77 o 
  24   4  -2     1832.09     1690.55   1143.50 o 
  25   4  -2      678.55     1204.16    619.29 o 
  26   4  -2    26060.83    29752.11   3200.31 o 
 -25   6  -2    26596.33    28834.70   1967.71 o 
 -24   6  -2      481.41      228.35    530.22 o 
 -23   6  -2    94581.26   105616.16   3015.95 o 
 -22   6  -2     6963.56     7428.17    806.74 o 
 -21   6  -2    63515.14    66367.93   3088.93 o 
 -20   6  -2      762.41     1427.21    502.74 o 
 -19   6  -2    32830.43    31597.20   1279.06 o 
 -18   6  -2      866.90     1081.13    446.20 o 
 -17   6  -2   193417.03   205267.78   4787.59 o 
 -16   6  -2    21265.69    20916.21    769.62 o 
 -15   6  -2   164494.31   170346.72   3365.87 o 
 -14   6  -2      497.72      342.04    273.53 o 
 -13   6  -2     6146.94     6038.46    432.30 o 
 -12   6  -2     4369.88     4237.60    316.87 o 
 -11   6  -2    52653.67    54057.36   1075.57 o 
 -10   6  -2    55289.09    56380.67   1243.76 o 
  -9   6  -2   730905.75   777318.94  10713.42 o 
  -8   6  -2     1270.47     1174.27    171.74 o 
  -7   6  -2    29688.99    27480.28    539.96 o 
  -6   6  -2     3919.46     3699.17    202.19 o 
  -5   6  -2    65331.09    62306.33    833.39 o 
  -4   6  -2    33736.64    34407.23    541.34 o 
  -3   6  -2   134668.47   104718.80   1382.19 o 
  -2   6  -2     9007.79     9218.51    221.67 o 
  -1   6  -2  1048585.00  1161722.38  14607.91 o 
   0   6  -2     1124.31     1223.93     98.51 o 
   1   6  -2   421380.75   447020.25   6019.08 o 
   2   6  -2    56302.69    60184.43   1231.06 o 
   3   6  -2   702309.88   761784.19  13479.24 o 
   4   6  -2      587.18      825.77    106.65 o 
   5   6  -2    49366.55    37194.33    660.01 o 
   6   6  -2     1043.82      967.75    166.91 o 
   7   6  -2   559197.31   600998.19   9279.95 o 
   8   6  -2    28986.23    28210.55    592.94 o 
   9   6  -2   275690.91   289113.69   4575.35 o 
  10   6  -2      247.90      385.31    169.99 o 
  11   6  -2   230278.38   235705.53   4327.61 o 
  12   6  -2      462.94      327.17    308.66 o 
  13   6  -2   120121.40   124180.59   2158.51 o 
  14   6  -2    11661.84    12129.47    470.16 o 
  15   6  -2    35926.52    36177.40    870.26 o 
  16   6  -2      611.99      833.94    257.10 o 
  17   6  -2    42203.23    42613.57   1177.16 o 
  18   6  -2      385.85      467.40    388.78 o 
  19   6  -2   175230.08   178566.66   4291.78 o 
  20   6  -2     9664.61    10641.11   1247.45 o 
  21   6  -2    61444.48    62499.34   1954.87 o 
  22   6  -2     1920.81     1573.14    646.00 o 
  23   6  -2      932.76      617.06    514.23 o 
  24   6  -2      375.17     -163.06    524.01 o 
  25   6  -2    59557.64    66105.80   4054.23 o 
 -24   8  -2     3848.80     5271.98   1128.65 o 
 -23   8  -2     5839.27     5227.42   1128.65 o 
 -22   8  -2     8800.21     9790.84    864.77 o 
 -21   8  -2     2732.12     2402.80    589.90 o 
 -20   8  -2    10381.80    10370.57   1403.38 o 
 -19   8  -2     5122.99     6500.60    674.33 o 
 -18   8  -2     6119.71     6039.64    633.68 o 
 -17   8  -2     4377.54     2924.81    493.21 o 
 -16   8  -2    18727.88    19291.73    730.79 o 
 -15   8  -2      581.76      484.37    293.25 o 
 -14   8  -2     4470.07     4039.98    405.90 o 
 -13   8  -2     1197.75     1044.39    463.00 o 
 -12   8  -2     3451.90     3513.12    441.56 o 
 -11   8  -2     1226.92      786.16    227.08 o 
 -10   8  -2     2287.03     2522.09    362.25 o 
  -9   8  -2     3576.21     3963.31    243.65 o 
  -8   8  -2     4020.44     4411.63    237.17 o 
  -7   8  -2    19703.71    19121.88    862.28 o 
  -6   8  -2     4787.53     4676.34    211.42 o 
  -5   8  -2    77678.57    78435.42   1108.24 o 
  -4   8  -2     2660.16     3065.44    155.68 o 
  -3   8  -2     5786.82     6927.10    206.99 o 
  -2   8  -2    12658.50    13679.07    279.18 o 
  -1   8  -2    36084.62    37135.35    710.83 o 
   0   8  -2     2699.44     2523.16    160.02 o 
   1   8  -2   153678.53   165642.23   3999.78 o 
   2   8  -2     8412.57    10191.73    440.67 o 
   3   8  -2     5193.23     6384.75    357.27 o 
   4   8  -2     1293.90     1174.22    193.86 o 
   5   8  -2     2192.72     2278.14    239.77 o 
   6   8  -2    22772.06    22097.47    488.20 o 
   7   8  -2    63949.61    62791.22   1418.28 o 
   8   8  -2     5344.39     5686.40    308.00 o 
   9   8  -2      105.72      422.94    201.38 o 
  10   8  -2    10079.70     9294.31    434.63 o 
  11   8  -2     6266.36     6275.19    381.55 o 
  12   8  -2    17110.08    17367.57    490.87 o 
  13   8  -2    73566.11    72758.73   1369.35 o 
  14   8  -2    11770.74    11642.90    570.31 o 
  15   8  -2      321.81      171.50    277.16 o 
  16   8  -2     5473.67     5528.21    566.16 o 
  17   8  -2      454.55      547.00    376.29 o 
  18   8  -2    24565.30    25146.15   1240.03 o 
  19   8  -2    39939.35    38457.37   1367.95 o 
  20   8  -2    17364.52    16640.38   1485.06 o 
  21   8  -2     4348.19     5142.29    640.64 o 
  22   8  -2     3143.77     3853.79    636.44 o 
  23   8  -2     1216.52      935.59    772.23 o 
  24   8  -2     3276.08     2628.56    994.99 o 
  25   8  -2     5169.80     7158.01   1262.30 o 
 -23  10  -2     2975.73     2539.46    935.59 o 
 -22  10  -2       26.83      341.56    831.64 o 
 -21  10  -2      416.93      519.77    712.83 o 
 -20  10  -2     4053.52     3861.16    950.44 o 
 -19  10  -2     1287.34     1333.08    485.22 o 
 -18  10  -2      507.49      628.18    413.78 o 
 -17  10  -2     8064.84     7487.76    668.13 o 
 -16  10  -2      637.82      609.25    300.91 o 
 -15  10  -2      691.56      235.01    281.65 o 
 -14  10  -2    18962.82    19326.94    715.70 o 
 -13  10  -2      473.36      436.96    229.62 o 
 -12  10  -2     4488.43     4148.35    392.26 o 
 -11  10  -2      819.44      514.56    210.90 o 
 -10  10  -2    29273.60    27402.85    604.40 o 
  -9  10  -2     6213.98     6377.05    270.89 o 
  -8  10  -2     3737.24     3914.40    235.77 o 
  -7  10  -2     1304.19     1280.47    161.47 o 
  -6  10  -2     2547.05     2337.01    188.19 o 
  -5  10  -2     9665.54     9357.24    322.11 o 
  -4  10  -2    22448.24    22555.42    452.72 o 
  -3  10  -2    41611.22    40107.54    622.96 o 
  -2  10  -2     4712.67     4981.34    170.67 o 
  -1  10  -2     3625.31     3830.83    135.85 o 
   0  10  -2     5035.09     4885.12    272.23 o 
   1  10  -2    25963.33    26463.62    446.01 o 
   2  10  -2     1155.68      852.79    189.73 o 
   3  10  -2    20828.51    19177.17    562.19 o 
   4  10  -2    16337.19    16270.30    522.45 o 
   5  10  -2     1048.86     1127.79    252.23 o 
   6  10  -2     8209.29     7275.58    393.66 o 
   7  10  -2     3903.03     4019.03    204.24 o 
   8  10  -2     1006.85     1009.37    220.63 o 
   9  10  -2     7246.21     7302.90    365.65 o 
  10  10  -2     3712.20     4032.70    411.11 o 
  11  10  -2     5454.01     5304.87    392.79 o 
  12  10  -2     7176.68     7048.43    670.74 o 
  13  10  -2     7031.35     7524.27    451.36 o 
  14  10  -2     1236.73     1127.27    288.26 o 
  15  10  -2     7066.08     7002.98    481.08 o 
  16  10  -2     1577.91      549.40   1061.82 o 
  17  10  -2     2702.69     2664.16    460.07 o 
  18  10  -2    18056.91    19088.63    945.54 o 
  19  10  -2     1447.03     1381.11    757.38 o 
  20  10  -2     1999.96     1113.80    742.53 o 
  21  10  -2     1363.01      935.59    801.93 o 
  22  10  -2      253.02     -742.53    742.53 o 
  23  10  -2     1939.59     1143.50    801.93 o 
  24  10  -2     6743.61     5108.62   1143.50 o 
 -23  12  -2      348.50     -534.62    816.78 o 
 -22  12  -2      372.48     1024.69    801.93 o 
 -21  12  -2      287.74     -222.76    493.55 o 
 -20  12  -2     3380.41     2936.79    720.26 o 
 -19  12  -2     4544.10     4129.49    644.21 o 
 -18  12  -2     5454.10     4752.85   1158.35 o 
 -17  12  -2      473.73      271.84    429.01 o 
 -16  12  -2      750.25      581.85    331.57 o 
 -15  12  -2      504.15     1020.28    277.86 o 
 -14  12  -2    16156.76    16023.18    580.06 o 
 -13  12  -2    18141.75    17740.99    576.63 o 
 -12  12  -2   108900.56   111821.70   1798.83 o 
 -11  12  -2     2100.12     2614.81    332.76 o 
 -10  12  -2     2968.40     2579.60    236.63 o 
  -9  12  -2      837.69      890.09    189.11 o 
  -8  12  -2    16622.64    16291.25    389.92 o 
  -7  12  -2    28951.52    29707.72    508.53 o 
  -6  12  -2    96541.93    98878.01   1393.22 o 
  -5  12  -2    17148.59    17890.33    382.23 o 
  -4  12  -2    52804.84    60282.23    889.65 o 
  -3  12  -2      785.34      572.92    133.94 o 
  -2  12  -2    17615.84    17754.58    425.05 o 
  -1  12  -2     9842.03    10239.29    330.93 o 
   0  12  -2     6396.43     6686.04    287.23 o 
   1  12  -2    23191.15    24539.24    499.58 o 
   2  12  -2    37155.44    40216.46    940.68 o 
   3  12  -2      177.79     -124.46    235.86 o 
   4  12  -2      675.76      618.59    221.99 o 
   5  12  -2      965.46      870.10    264.59 o 
   6  12  -2     3514.21     3664.87    321.17 o 
   7  12  -2      156.04      737.58    248.65 o 
   8  12  -2    21308.44    20278.39    671.15 o 
   9  12  -2     1601.19     1905.45    382.32 o 
  10  12  -2    32817.00    33886.23   1163.34 o 
  11  12  -2      569.02      615.65    527.20 o 
  12  12  -2     6110.79     7144.56    668.28 o 
  13  12  -2     1507.17     1668.56    571.75 o 
  14  12  -2    29747.36    32809.01   1237.92 o 
  15  12  -2      288.09     -460.37    460.37 o 
  16  12  -2    29437.16    26760.84   1574.17 o 
  17  12  -2     1239.76     1960.28    757.38 o 
  18  12  -2     3982.66     4796.75    935.59 o 
  19  12  -2     1531.16     2732.52    876.19 o 
  20  12  -2      955.48      475.22    727.68 o 
  21  12  -2       46.77     -712.83    727.68 o 
  22  12  -2    11748.46    10202.39   1351.41 o 
  23  12  -2     3492.57     4514.59   1128.65 o 
  24  12  -2     4763.70     4841.31   1158.35 o 
 -22  14  -2     1638.33     1544.47    846.49 o 
 -21  14  -2      236.71      417.80    547.64 o 
 -20  14  -2     5966.06     5384.09    734.84 o 
 -19  14  -2      124.48      232.34    484.16 o 
 -18  14  -2      678.07       44.55    472.19 o 
 -17  14  -2     2366.47     3269.38    591.57 o 
 -16  14  -2     1129.11     1188.05    483.05 o 
 -15  14  -2     1137.01     1725.69    321.80 o 
 -14  14  -2     5815.82     4983.99    399.76 o 
 -13  14  -2      146.26      187.84    254.49 o 
 -12  14  -2      184.73      245.05    237.36 o 
 -11  14  -2      592.11      907.88    230.38 o 
 -10  14  -2      676.69      786.05    199.81 o 
  -9  14  -2     3595.53     3657.48    236.03 o 
  -8  14  -2     1740.42     1793.60    173.93 o 
  -7  14  -2     2253.05     2394.41    219.79 o 
  -6  14  -2     8269.12     8036.33    282.46 o 
  -5  14  -2     2288.70     2413.03    192.57 o 
  -4  14  -2     2780.18     2695.53    172.67 o 
  -3  14  -2    16535.77    17072.69    349.56 o 
  -2  14  -2     4877.02     5137.31    199.75 o 
  -1  14  -2      519.14      435.47    161.88 o 
   0  14  -2    47785.52    50681.05    939.90 o 
   1  14  -2     5321.25     5753.36    352.19 o 
   2  14  -2     8315.55     7663.02    408.80 o 
   3  14  -2     2239.08     2352.87    283.31 o 
   4  14  -2    22636.85    21559.10    668.81 o 
   5  14  -2     1634.54     1264.79    258.32 o 
   6  14  -2     8934.70     8595.54    470.17 o 
   7  14  -2     4581.01     4215.49    371.75 o 
   8  14  -2     6443.49     5981.86    422.21 o 
   9  14  -2       52.86     -309.65    309.65 o 
  10  14  -2    33962.44    31692.50   1169.98 o 
  11  14  -2      266.98      501.57    430.67 o 
  12  14  -2     7549.67     7391.04    644.21 o 
  13  14  -2     1844.24     2034.54    668.28 o 
  14  14  -2     3561.00     3103.78    742.53 o 
  15  14  -2     1684.95     2390.95    727.68 o 
  16  14  -2     5874.40     4767.05    861.34 o 
  17  14  -2     1308.03     1321.71    757.38 o 
  18  14  -2     5618.21     5984.81   1054.40 o 
  19  14  -2       13.51        0.00    683.13 o 
  20  14  -2     4176.41     3489.90    980.14 o 
  21  14  -2     1937.70      905.89    846.49 o 
  22  14  -2     5021.28     6341.22   1188.05 o 
  23  14  -2      802.16     1292.01    905.89 o 
 -21  16  -2     1193.01     1275.50    612.63 o 
 -20  16  -2     1311.57      543.53    935.59 o 
 -19  16  -2      351.02      645.63    519.72 o 
 -18  16  -2     2531.71     2127.95    638.58 o 
 -17  16  -2    12970.67    11637.92    913.40 o 
 -16  16  -2     4199.34     4814.32    668.28 o 
 -15  16  -2      456.98      946.94    466.50 o 
 -14  16  -2     1116.63      475.22    441.04 o 
 -13  16  -2      491.08      281.29    298.72 o 
 -12  16  -2      850.98      709.22    312.35 o 
 -11  16  -2    40426.52    38563.18   1069.09 o 
 -10  16  -2     5187.89     4732.08    410.20 o 
  -9  16  -2      473.57      220.43    221.64 o 
  -8  16  -2      314.91      136.10    206.89 o 
  -7  16  -2      392.12      233.99    177.74 o 
  -6  16  -2      153.44       56.58    161.45 o 
  -5  16  -2    36418.41    36697.12    782.73 o 
  -4  16  -2    12211.91    12394.24    600.58 o 
  -3  16  -2     5146.13     5457.35    360.11 o 
  -2  16  -2     4470.71     4339.98    497.29 o 
  -1  16  -2     2332.41     2734.83    225.29 o 
   0  16  -2     8244.76     8441.07    326.96 o 
   1  16  -2     4007.35     4383.42    333.96 o 
   2  16  -2      749.33      421.86    243.48 o 
   3  16  -2     2588.47     2513.31    399.88 o 
   4  16  -2    24709.85    24766.38    749.08 o 
   5  16  -2     3762.49     3589.28    349.77 o 
   6  16  -2     1642.37     1716.46    299.85 o 
   7  16  -2      498.41      697.67    276.86 o 
   8  16  -2     1491.09     1534.55    311.44 o 
   9  16  -2    21409.45    20000.10    731.51 o 
  10  16  -2    10500.11     9796.38    692.11 o 
  11  16  -2      101.86      369.17    371.79 o 
  12  16  -2    15022.74    14672.43   1202.90 o 
  13  16  -2     2947.97     2910.72    742.53 o 
  14  16  -2     2557.69     1886.03    712.83 o 
  15  16  -2     2964.18     2420.65    787.08 o 
  16  16  -2    14600.02    15103.10   1381.11 o 
  17  16  -2      291.63       44.55    668.28 o 
  18  16  -2    10115.05     9697.46   1232.60 o 
  19  16  -2     5995.24     7054.05   1158.35 o 
  20  16  -2    12731.84    13395.27   1499.91 o 
  21  16  -2     3349.67     4945.26   1113.80 o 
  22  16  -2     5252.79     5969.96   1173.20 o 
 -20  18  -2     4852.02     5500.38   1559.32 o 
 -19  18  -2    20957.18    19896.50   2034.54 o 
 -18  18  -2     4264.13     3975.59   1017.27 o 
 -17  18  -2    28382.30    25458.08   1265.34 o 
 -16  18  -2     4421.84     3274.81    624.74 o 
 -15  18  -2    45304.66    47498.44   1684.79 o 
 -14  18  -2    14271.01    16134.56   1023.48 o 
 -13  18  -2     8187.90     7303.57    718.80 o 
 -12  18  -2     3635.25     4483.36    582.17 o 
 -11  18  -2    29737.59    27571.20   1544.47 o 
 -10  18  -2    12614.03    13371.01   1574.17 o 
  -9  18  -2    77799.00    79741.75   2829.04 o 
  -8  18  -2    26033.28    27533.31    833.18 o 
  -7  18  -2    23594.72    24610.63    788.31 o 
  -6  18  -2     7387.38     7207.31    715.19 o 
  -5  18  -2    42562.30    44704.77   1712.69 o 
  -4  18  -2     8766.82     8862.08    458.74 o 
  -3  18  -2   150897.44   160109.25   3078.70 o 
  -2  18  -2    68243.02    67754.41   4484.89 o 
  -1  18  -2   151830.22   160961.80   3130.47 o 
   0  18  -2    10562.04    11186.71    497.75 o 
   1  18  -2    61490.82    64211.78   1438.64 o 
   2  18  -2     2778.95     2728.96    315.13 o 
   3  18  -2   110644.78   117279.33   2620.83 o 
   4  18  -2    45319.11    45345.23   1843.20 o 
   5  18  -2   126494.64   126677.28   2862.95 o 
   6  18  -2    33455.29    32936.69    941.19 o 
   7  18  -2    81995.67    81160.35   1834.38 o 
   8  18  -2     1569.71     1360.23    322.41 o 
   9  18  -2    26404.84    26212.63    906.29 o 
  10  18  -2    13619.10    16662.41   1247.45 o 
  11  18  -2    25793.63    27161.81   1529.62 o 
  12  18  -2    22286.60    23181.84   1455.36 o 
  13  18  -2    47763.30    43126.25   2153.34 o 
  14  18  -2     2728.84     2079.09    757.38 o 
  15  18  -2    13429.49    13410.12   1336.56 o 
  16  18  -2     6297.49     6697.64   1098.95 o 
  17  18  -2    10198.39    13781.39   1395.96 o 
  18  18  -2     8932.95     9534.11   1292.01 o 
  19  18  -2    25374.57    26092.56   2019.69 o 
  20  18  -2     1326.94     1202.90    905.89 o 
 -18  20  -2     7221.11     6809.05    817.26 o 
 -17  20  -2     2888.21     3119.23    666.75 o 
 -16  20  -2     9529.39     8295.71   1722.67 o 
 -15  20  -2       67.72     -308.36    467.21 o 
 -14  20  -2     2384.22     2779.39    593.24 o 
 -13  20  -2      787.24      201.62    446.20 o 
 -12  20  -2     8919.71     9735.63    801.24 o 
 -11  20  -2     6480.99     6609.08    676.53 o 
 -10  20  -2      516.29      644.03    638.58 o 
  -9  20  -2     1926.25     1839.60    465.09 o 
  -8  20  -2      708.20      721.78    403.12 o 
  -7  20  -2     6038.80     6049.60   1254.88 o 
  -6  20  -2     4740.41     4513.27    516.06 o 
  -5  20  -2     4992.24     5405.63    891.04 o 
  -4  20  -2      298.43      727.68    579.17 o 
  -3  20  -2     1069.93     1189.48    356.42 o 
  -2  20  -2     8430.84     7726.59    602.65 o 
  -1  20  -2    13208.96    13265.50    756.46 o 
   0  20  -2    12713.91    14206.83   1329.13 o 
   1  20  -2    14633.06    13031.67   1351.41 o 
   2  20  -2     1464.56     1272.34    378.01 o 
   3  20  -2      526.71      140.51    326.86 o 
   4  20  -2     2173.64     1942.75    328.75 o 
   5  20  -2     4172.59     4265.26    559.32 o 
   6  20  -2      777.77      751.96    302.62 o 
   7  20  -2     5643.26     5917.34    476.31 o 
   8  20  -2      167.54      332.43    405.92 o 
   9  20  -2      266.07      445.52    653.43 o 
  10  20  -2     8160.27     6905.55    905.89 o 
  11  20  -2     2687.27     3801.76    772.23 o 
  12  20  -2      659.83     2049.39    727.68 o 
  13  20  -2    21228.98    22275.95   1499.91 o 
  14  20  -2     2229.05     2435.50    816.78 o 
  15  20  -2      104.09       89.10    683.13 o 
  16  20  -2     7344.90     8494.56   1188.05 o 
  17  20  -2      261.57     2004.84    846.49 o 
  18  20  -2      626.25     1113.80    846.49 o 
  19  20  -2     8761.49     8212.40   1277.15 o 
 -16  22  -2      175.62      416.85    529.60 o 
 -15  22  -2     3568.73     3117.49    655.74 o 
 -14  22  -2    10357.22    10337.84    901.44 o 
 -13  22  -2     9432.43     8417.82    905.89 o 
 -12  22  -2     1697.92     1621.27   1195.48 o 
 -11  22  -2    18015.91    16494.76   1173.20 o 
 -10  22  -2     6010.39     7247.11   1069.25 o 
  -9  22  -2       72.95     -400.97    623.73 o 
  -8  22  -2     3061.27     2851.32    816.78 o 
  -7  22  -2     6307.47     6073.91    980.14 o 
  -6  22  -2      817.69      252.46    653.43 o 
  -5  22  -2    10263.89     7544.12   1039.54 o 
  -4  22  -2     9904.70     9563.81   1143.50 o 
  -3  22  -2     6556.03     7677.78   1009.84 o 
  -2  22  -2      612.14      950.44    594.03 o 
  -1  22  -2     3924.47     3341.39    757.38 o 
   0  22  -2      105.47      341.56    579.17 o 
   1  22  -2     5146.93     5568.99    905.89 o 
   2  22  -2     1051.75      977.51    913.31 o 
   3  22  -2     1720.00     1443.20    422.86 o 
   4  22  -2     2273.45     2543.17    479.97 o 
   5  22  -2     2501.03     2481.45    485.22 o 
   6  22  -2      279.10      727.68    623.73 o 
   7  22  -2     2854.91     2984.98    772.23 o 
   8  22  -2      469.52     -267.31    608.88 o 
   9  22  -2        9.21     -579.17    579.17 o 
  10  22  -2     1341.62      475.22    653.43 o 
  11  22  -2     5104.31     4024.52    861.34 o 
  12  22  -2     1358.34      935.59    712.83 o 
  13  22  -2     2493.20     2613.71    846.49 o 
  14  22  -2      644.40     1648.42    816.78 o 
  15  22  -2      508.49     -727.68    727.68 o 
  16  22  -2     1366.03     -490.07    772.23 o 
  17  22  -2     6908.76     6816.44   1143.50 o 
 -14  24  -2     8663.17    12637.89   1544.47 o 
 -13  24  -2     2216.40     2970.13    994.99 o 
 -12  24  -2    14517.10    11984.46   1485.06 o 
 -11  24  -2     4903.33     5301.68   1098.95 o 
 -10  24  -2     3150.06     4915.56   1039.54 o 
  -9  24  -2      270.60     -193.06    594.03 o 
  -8  24  -2     2501.31     4366.09    994.99 o 
  -7  24  -2      329.95     -282.16    668.28 o 
  -6  24  -2    13956.44    13662.58   1455.36 o 
  -5  24  -2     9547.80     9296.50   1217.75 o 
  -4  24  -2      787.15     1277.15    683.13 o 
  -3  24  -2     3626.81     2984.98    801.93 o 
  -2  24  -2      606.34     2257.30    757.38 o 
  -1  24  -2       94.60      133.66    608.88 o 
   0  24  -2       29.93      594.03    697.98 o 
   1  24  -2     6793.15     6727.34   1024.69 o 
   2  24  -2     4852.23     5524.44    994.99 o 
   3  24  -2     2353.49     3281.99    846.49 o 
   4  24  -2      387.45      400.97    683.13 o 
   5  24  -2      179.64      178.21    668.28 o 
   6  24  -2     2124.47     3638.41    846.49 o 
   7  24  -2     3402.66     3267.14    846.49 o 
   8  24  -2     1178.06     1113.80    787.08 o 
   9  24  -2     2596.63     1054.40    742.53 o 
 -11  26  -2     1921.64     3415.65    980.14 o 
 -10  26  -2     1768.59     1796.93    891.04 o 
  -9  26  -2       87.70      148.51    757.38 o 
  -8  26  -2     4389.60     4395.79   1039.54 o 
  -7  26  -2      191.02      193.06    727.68 o 
  -6  26  -2     6182.79     4158.18    994.99 o 
  -5  26  -2      162.63      727.68    712.83 o 
  -4  26  -2     7298.67     6474.88   1128.65 o 
  -3  26  -2     4933.78     4217.58    980.14 o 
  -2  26  -2      519.10     -504.92    653.43 o 
  -1  26  -2      700.23      905.89    787.08 o 
   0  26  -2     6923.36     5509.59   1084.10 o 
   1  26  -2     1742.95     2123.64    831.64 o 
   2  26  -2     7291.93     5732.34   1039.54 o 
   3  26  -2      735.70      994.99    757.38 o 
   4  26  -2     1016.21      386.12    727.68 o 
   5  26  -2      733.03     -311.86    623.73 o 
   6  26  -2      661.04      490.07    712.83 o 
   7  26  -2     1740.37     1381.11    801.93 o 
   8  26  -2     4819.29     4276.98    980.14 o 
   9  26  -2       72.39      742.53    787.08 o 
  -7  28  -2      455.55      386.12    772.23 o 
  -6  28  -2       60.27     -222.76    757.38 o 
  -5  28  -2     4296.57     4989.81   1128.65 o 
  -4  28  -2     5477.22     5984.81   1143.50 o 
  -3  28  -2     4956.64     6192.71   1158.35 o 
  -2  28  -2     5156.36     5568.99   1084.10 o 
  -1  28  -2      373.58     1173.20    727.68 o 
   0  28  -2     3768.47     4826.46   1024.69 o 
   1  28  -2      284.38     -252.46    727.68 o 
   2  28  -2     1672.79     1856.33    861.34 o 
   3  28  -2      145.36     1559.32    801.93 o 
   4  28  -2     6952.96     5064.07   1113.80 o 
   5  28  -2     1975.84     2138.49    891.04 o 
   6  28  -2     2311.52     2925.57    980.14 o 
   7  28  -2     1293.52      935.59    891.04 o 
 -25   1  -1      243.59       69.49    556.26 o 
 -24   1  -1      395.19     1106.37    567.05 o 
 -23   1  -1     5713.10     5585.70   1202.90 o 
 -22   1  -1     1166.31      719.24    535.24 o 
 -21   1  -1     1128.23     1420.51    529.60 o 
 -20   1  -1      805.01      698.68    571.75 o 
 -19   1  -1      525.67      531.62    414.69 o 
 -18   1  -1      991.62     1102.33    414.69 o 
 -17   1  -1     5973.16     5907.79   1084.10 o 
 -16   1  -1      111.20      179.52    460.37 o 
 -15   1  -1     1680.01     1582.26    392.84 o 
 -14   1  -1       84.72     -490.07    490.07 o 
 -13   1  -1       76.84      402.43    542.05 o 
 -12   1  -1      230.80      254.93    224.36 o 
 -11   1  -1     3014.37     2789.76    257.34 o 
 -10   1  -1    20644.69    19035.35    653.82 o 
  -9   1  -1      103.75      168.91    164.86 o 
  -8   1  -1    16290.25    16129.62    493.80 o 
  -7   1  -1      417.29      234.98    134.82 o 
  -6   1  -1    16088.79    14169.97    425.78 o 
  -5   1  -1      184.71      323.90    129.50 o 
  -4   1  -1    18030.92    15281.02    508.01 o 
  -3   1  -1      475.77      193.84     76.83 o 
  -1   1  -1       40.51        9.62     24.58 o 
   0   1  -1      415.55      112.70     59.06 o 
   1   1  -1      372.09      169.25     45.45 o 
   3   1  -1       20.82       31.94     73.69 o 
   4   1  -1    15256.20    13139.19    631.24 o 
   5   1  -1      386.14      467.92    126.47 o 
   6   1  -1    25506.50    24122.81    998.86 o 
   7   1  -1     1922.81     2093.91    250.79 o 
   8   1  -1    29860.41    28256.38    795.24 o 
   9   1  -1      818.57      741.01    172.30 o 
  10   1  -1     9822.76     8436.66    398.69 o 
  11   1  -1       55.51      169.32    181.35 o 
  12   1  -1     4311.50     4346.11    302.25 o 
  13   1  -1     4429.06     4370.23    309.43 o 
  14   1  -1     1899.00     2240.23    274.63 o 
  15   1  -1      743.75      758.15    244.31 o 
  16   1  -1     1106.25      988.41    261.21 o 
  17   1  -1      519.80      769.41    271.32 o 
  18   1  -1      590.26      803.46    284.89 o 
  19   1  -1     2927.22     3156.51    365.43 o 
  20   1  -1      647.49      105.61    344.87 o 
  21   1  -1      825.38      504.09    467.21 o 
  22   1  -1     2094.95     2168.92    861.34 o 
  23   1  -1      497.26      224.26    467.21 o 
  24   1  -1      275.93      567.50    538.89 o 
  25   1  -1     1084.51     1335.37    593.24 o 
  26   1  -1     7132.50     7343.39    887.29 o 
 -25   3  -1    12466.96    14202.70   1611.29 o 
 -24   3  -1       65.70      357.75    524.73 o 
 -23   3  -1     3283.28     3226.82    644.21 o 
 -22   3  -1    34860.86    37243.46   2554.31 o 
 -21   3  -1     1071.53     1559.32    504.05 o 
 -20   3  -1    10405.63    11232.24    839.29 o 
 -19   3  -1     3018.32     3542.09    757.38 o 
 -18   3  -1     7853.22     8126.28    809.36 o 
 -17   3  -1     3149.74     2858.56    482.70 o 
 -16   3  -1    27334.51    28635.46   1707.82 o 
 -15   3  -1     7147.50     7605.38    980.14 o 
 -14   3  -1      896.61     1502.37    393.54 o 
 -13   3  -1     3666.06     4431.34    373.81 o 
 -12   3  -1      403.46     1240.66    607.16 o 
 -11   3  -1    14410.94    14255.55    574.46 o 
 -10   3  -1   147595.72   152855.02   2513.77 o 
  -9   3  -1    47456.28    46017.11    904.85 o 
  -8   3  -1     2847.04     3742.70    272.23 o 
  -7   3  -1     7747.73     9465.10    319.03 o 
  -6   3  -1     1716.00     1154.88    152.08 o 
  -5   3  -1     8292.38    11267.48    331.58 o 
  -4   3  -1     6189.23     6186.53    240.07 o 
  -3   3  -1     5187.43     7082.99    189.73 o 
  -2   3  -1     1717.06     2765.67    124.40 o 
  -1   3  -1    49004.10    46967.11    581.07 o 
   0   3  -1   199623.27   202254.78   3034.21 o 
   1   3  -1    22061.13    23942.93    410.32 o 
   2   3  -1      388.56       18.56     47.15 o 
   3   3  -1    43231.92    43169.90    720.16 o 
   4   3  -1    58417.76    62858.17   1037.86 o 
   5   3  -1    31512.65    31957.47    808.37 o 
   6   3  -1   206601.64   217250.81   3411.65 o 
   7   3  -1   110487.38   114112.66   1881.71 o 
   8   3  -1   231308.64   248595.00   3936.50 o 
   9   3  -1    23389.88    22967.13    538.93 o 
  10   3  -1    27599.50    30062.75    674.07 o 
  11   3  -1      698.49      945.51    285.09 o 
  12   3  -1   100871.75   102414.18   1789.19 o 
  13   3  -1   113951.04   118283.01   2082.43 o 
  14   3  -1    70625.75    74070.16   1438.62 o 
  15   3  -1      680.98      821.79    251.81 o 
  16   3  -1    10643.10     9645.91    483.17 o 
  17   3  -1      845.62      606.45    266.68 o 
  18   3  -1    16038.19    16275.84    635.76 o 
  19   3  -1     9258.01     9498.80    600.06 o 
  20   3  -1    21002.38    19361.25   1507.34 o 
  21   3  -1     1420.94     1319.02   1188.05 o 
  22   3  -1    19666.60    21236.08   1120.64 o 
  23   3  -1    13496.79    15633.94   1098.95 o 
  24   3  -1     1139.58     1355.12    583.57 o 
  25   3  -1      351.05      623.73    567.05 o 
  26   3  -1     7945.79     7118.16   1455.36 o 
 -25   5  -1      203.61     -334.21    528.35 o 
 -24   5  -1      407.51      193.94    526.49 o 
 -23   5  -1     7044.92     6868.46   1648.42 o 
 -22   5  -1      825.14     1463.64    545.75 o 
 -21   5  -1     4151.15     3879.36    727.68 o 
 -20   5  -1      499.38      630.19    445.46 o 
 -19   5  -1      691.06      146.86    935.59 o 
 -18   5  -1      171.62     -378.69    378.69 o 
 -17   5  -1     5742.39     6058.84    829.63 o 
 -16   5  -1     1378.18      942.53    312.27 o 
 -15   5  -1     7123.61     6763.31    495.57 o 
 -14   5  -1      153.80      595.60    344.63 o 
 -13   5  -1     9580.61     8321.25    476.44 o 
 -12   5  -1     1119.72     1000.45    267.27 o 
 -11   5  -1    16638.08    17752.08    595.36 o 
 -10   5  -1     2575.13     2307.69    239.40 o 
  -9   5  -1    69030.60    66635.45   1206.07 o 
  -8   5  -1     3912.12     3485.71    201.64 o 
  -7   5  -1     2919.35     3499.94    209.87 o 
  -6   5  -1       44.62      222.66    115.17 o 
  -5   5  -1     9403.12     8798.97    243.51 o 
  -4   5  -1    12781.01    11975.85    273.56 o 
  -3   5  -1    91075.63    84219.06   1222.24 o 
  -2   5  -1     6868.44     6516.53    186.95 o 
  -1   5  -1      498.23      482.37     91.87 o 
   0   5  -1     1009.45      820.55     54.59 o 
   1   5  -1     1048.53     1133.28    139.87 o 
   2   5  -1      158.45     -125.55    125.55 o 
   3   5  -1    22976.40    25215.40    488.72 o 
   4   5  -1     4748.25     4801.83    197.71 o 
   5   5  -1    19832.90    20368.18    488.63 o 
   6   5  -1     1642.10     1447.30    145.76 o 
   7   5  -1      797.99     1047.96    148.26 o 
   8   5  -1     4707.52     4567.35    232.01 o 
   9   5  -1      430.61      605.73    167.20 o 
  10   5  -1     1987.83     1978.37    219.84 o 
  11   5  -1      775.10      776.64    194.12 o 
  12   5  -1     1412.28     1171.72    237.93 o 
  13   5  -1     1446.97     1732.26    243.38 o 
  14   5  -1     1659.19     1852.83    261.51 o 
  15   5  -1    23792.97    22564.01    650.77 o 
  16   5  -1     5165.66     5042.22    369.25 o 
  17   5  -1      209.27      151.04    247.34 o 
  18   5  -1     2378.32     3278.74    501.10 o 
  19   5  -1      972.41      973.48    449.51 o 
  20   5  -1     5728.19     5993.59    648.78 o 
  21   5  -1     2243.43     2163.87   1084.10 o 
  22   5  -1      164.81       84.37    477.02 o 
  23   5  -1     1723.66      979.99    668.28 o 
  24   5  -1      354.06      698.81   1106.37 o 
  25   5  -1      268.50       81.68    567.05 o 
 -25   7  -1      249.39     -534.62    831.64 o 
 -24   7  -1     6256.45     7351.06   1277.15 o 
 -23   7  -1      545.50      639.00    545.25 o 
 -22   7  -1     1218.31     2003.56    653.43 o 
 -21   7  -1     1050.08     1402.24    508.57 o 
 -20   7  -1      105.61      500.92    465.09 o 
 -19   7  -1      876.98      222.76    422.86 o 
 -18   7  -1    10776.44    10558.24   1173.20 o 
 -17   7  -1     7366.56     7604.35    665.26 o 
 -16   7  -1      968.74     1509.99    335.89 o 
 -15   7  -1     3062.31     3037.37    397.39 o 
 -14   7  -1      590.39      283.52    269.05 o 
 -13   7  -1      202.23       63.57    211.13 o 
 -12   7  -1     8461.01     8314.95    395.95 o 
 -11   7  -1      583.96      912.34    216.49 o 
 -10   7  -1     1132.90      795.08    178.06 o 
  -9   7  -1     7528.30     8602.19    462.22 o 
  -8   7  -1      137.86      319.45    140.18 o 
  -7   7  -1    15890.98    14742.97    355.43 o 
  -6   7  -1    20067.50    19787.64    403.89 o 
  -5   7  -1     5062.60     4863.54    190.78 o 
  -4   7  -1    11321.48    10633.96    342.96 o 
  -3   7  -1     1272.97     1294.67    125.54 o 
  -2   7  -1      125.95      144.91     91.84 o 
  -1   7  -1     5050.35     5330.58    149.40 o 
   0   7  -1    14020.86    13756.67    312.75 o 
   1   7  -1     2303.96     2846.28    159.88 o 
   2   7  -1    14468.10    15224.02    440.54 o 
   3   7  -1    35174.96    33934.51    753.22 o 
   4   7  -1     2327.58     2482.70    351.53 o 
   5   7  -1     2792.84     2299.91    156.40 o 
   6   7  -1     2561.73     2355.10    177.38 o 
   7   7  -1    15043.94    15845.33    497.12 o 
   8   7  -1    17638.32    17577.14    511.10 o 
   9   7  -1    26680.01    25567.64    687.40 o 
  10   7  -1      231.88      283.09    170.03 o 
  11   7  -1    14762.57    15166.64    502.53 o 
  12   7  -1     1109.81     1053.69    235.58 o 
  13   7  -1     5855.93     5383.36    333.10 o 
  14   7  -1    22719.04    22339.73    630.37 o 
  15   7  -1      176.88      565.93    239.26 o 
  16   7  -1      350.57      299.38    310.32 o 
  17   7  -1      258.65      263.07    913.31 o 
  18   7  -1      129.89     -348.85    348.85 o 
  19   7  -1     3160.01     3706.19    571.75 o 
  20   7  -1    10668.69    10745.30   1418.24 o 
  21   7  -1     2718.26     1471.91    503.72 o 
  22   7  -1      160.96     -438.50    438.50 o 
  23   7  -1     3848.48     3857.57    669.85 o 
  24   7  -1     1487.89      477.26    861.34 o 
  25   7  -1     2914.09     2715.88    682.56 o 
 -24   9  -1      282.57     -697.98    697.98 o 
 -23   9  -1    14797.38    11672.60   1455.36 o 
 -22   9  -1     4083.56     4128.48   1024.69 o 
 -21   9  -1      437.11      579.17    772.23 o 
 -20   9  -1     1505.47     1425.66    515.91 o 
 -19   9  -1    14466.66    14724.69    923.97 o 
 -18   9  -1     1113.49      600.65    424.43 o 
 -17   9  -1    27943.52    27335.78    901.38 o 
 -16   9  -1    15933.50    16351.97    874.75 o 
 -15   9  -1    49006.61    51240.38   1262.49 o 
 -14   9  -1    36768.04    37513.32    875.60 o 
 -13   9  -1     1114.51     1496.49    245.82 o 
 -12   9  -1     3230.63     2522.11    273.65 o 
 -11   9  -1      727.13      705.04    210.06 o 
 -10   9  -1    32709.51    33725.27    732.63 o 
  -9   9  -1    86842.52    91081.70   1761.56 o 
  -8   9  -1    57245.07    59401.33    978.14 o 
  -7   9  -1    49570.98    50069.22    839.12 o 
  -6   9  -1     8451.68     8576.99    249.90 o 
  -5   9  -1    36509.48    39820.86    674.40 o 
  -4   9  -1      526.72      497.95    120.66 o 
  -3   9  -1     9516.76    11032.32    270.12 o 
  -2   9  -1    37900.69    39912.82    644.00 o 
  -1   9  -1    50036.94    53000.32    895.48 o 
   0   9  -1     3849.70     3372.83    170.92 o 
   1   9  -1   167910.95   199964.86   2735.86 o 
   2   9  -1    15060.47    17530.86    493.39 o 
   3   9  -1    12786.00    14622.29    454.81 o 
   4   9  -1    43682.18    48990.52   1041.99 o 
   5   9  -1    29073.01    31711.21    614.17 o 
   6   9  -1     9546.11    10531.54    320.85 o 
   7   9  -1    94335.13    99077.41   1684.53 o 
   8   9  -1     7621.05     8129.13    358.54 o 
   9   9  -1     9737.57     9441.26    426.90 o 
  10   9  -1    21793.88    21492.30    644.73 o 
  11   9  -1    14730.39    14963.44    563.80 o 
  12   9  -1    29906.07    29273.56   1334.32 o 
  13   9  -1   167709.47   165971.53   3238.64 o 
  14   9  -1    20264.93    21100.15    858.19 o 
  15   9  -1     2829.64     3055.39    410.44 o 
  16   9  -1      735.39     1478.86    445.52 o 
  17   9  -1     3176.85     3969.96   1054.40 o 
  18   9  -1      375.18       47.76    386.84 o 
  19   9  -1    19050.23    20956.86   1009.84 o 
  20   9  -1     3149.25     3588.99    574.98 o 
  21   9  -1     4586.07     4130.76    631.32 o 
  22   9  -1     1470.30     3133.48    905.89 o 
  23   9  -1    14689.24    17939.57   1707.82 o 
  24   9  -1    10571.81     9326.20   1366.26 o 
 -23  11  -1     1135.14     1098.95    861.34 o 
 -22  11  -1     1923.38     1232.60    876.19 o 
 -21  11  -1      663.32      757.38    801.93 o 
 -20  11  -1     4279.29     6846.14   1098.95 o 
 -19  11  -1     7874.08     8242.10   1113.80 o 
 -18  11  -1     3061.44     3103.78    846.49 o 
 -17  11  -1     7506.69     6748.70    668.13 o 
 -16  11  -1     1688.38     1004.90    330.20 o 
 -15  11  -1      772.31      940.73    294.49 o 
 -14  11  -1     4817.50     5175.92    407.33 o 
 -13  11  -1    36282.61    38146.08    855.69 o 
 -12  11  -1    20939.64    20939.01    576.98 o 
 -11  11  -1      357.48       81.99    196.12 o 
 -10  11  -1    20294.30    20104.98    536.91 o 
  -9  11  -1      984.19     1169.18    170.91 o 
  -8  11  -1     3238.67     3322.78    198.97 o 
  -7  11  -1    47581.37    48762.49    762.77 o 
  -6  11  -1    18429.48    18694.44    421.73 o 
  -5  11  -1    17529.43    17712.30    397.46 o 
  -4  11  -1     1744.20     1539.57    153.23 o 
  -3  11  -1    13516.01    12389.04    376.08 o 
  -2  11  -1      179.32     -102.24    102.24 o 
  -1  11  -1    42721.84    41108.20    600.91 o 
   0  11  -1    76395.04    79628.99   1334.37 o 
   1  11  -1    26243.54    28202.85    547.94 o 
   2  11  -1     5024.65     5689.57    444.96 o 
   3  11  -1     7774.82     7664.00    356.84 o 
   4  11  -1    31960.14    31999.49    839.22 o 
   5  11  -1    16012.37    15674.24    510.97 o 
   6  11  -1    43857.01    46544.00   1065.45 o 
   7  11  -1    10306.96    10829.31    383.69 o 
   8  11  -1    18561.51    17377.84    470.97 o 
   9  11  -1     3535.14     3636.38    282.38 o 
  10  11  -1    12450.87    13021.42    590.95 o 
  11  11  -1     2713.34     3088.06    309.87 o 
  12  11  -1    25940.23    25672.01    754.83 o 
  13  11  -1      943.78     1197.27    292.54 o 
  14  11  -1     1417.10     1276.60    307.79 o 
  15  11  -1      453.03      677.14    348.85 o 
  16  11  -1      326.29      403.41    370.40 o 
  17  11  -1     2302.79     1361.72    438.84 o 
  18  11  -1     4750.35     5984.81    980.14 o 
  19  11  -1      122.10      757.38    653.43 o 
  20  11  -1     1373.77     2093.94    846.49 o 
  21  11  -1     1506.06      920.74    757.38 o 
  22  11  -1     2598.77     3341.39   1009.84 o 
  23  11  -1     9479.61    10410.29   1425.66 o 
  24  11  -1     1991.46     2435.50    920.74 o 
 -23  13  -1     3930.15     2813.91    677.25 o 
 -22  13  -1     3547.73     2806.77    950.44 o 
 -21  13  -1      521.46      341.56    831.64 o 
 -20  13  -1     3750.04     4915.56   1039.54 o 
 -19  13  -1     8116.49     9147.99   1173.20 o 
 -18  13  -1      179.04     -267.31    653.43 o 
 -17  13  -1     1398.92      594.03    683.13 o 
 -16  13  -1     3510.80     3146.23    579.17 o 
 -15  13  -1     1890.58     2460.47    458.83 o 
 -14  13  -1     8658.16     8568.94    535.60 o 
 -13  13  -1     7076.66     6423.16    470.41 o 
 -12  13  -1     7228.22     7157.91    379.86 o 
 -11  13  -1     2943.83     2817.78    293.66 o 
 -10  13  -1     8847.88     7737.24    408.40 o 
  -9  13  -1    12161.08    11267.85    385.11 o 
  -8  13  -1    66268.67    67210.69   1016.22 o 
  -7  13  -1    15303.71    14244.22    358.27 o 
  -6  13  -1    47609.75    48630.20    826.25 o 
  -5  13  -1       22.09       20.48    134.89 o 
  -4  13  -1    59801.66    60702.21    970.98 o 
  -3  13  -1    11455.80    11322.01    302.53 o 
  -2  13  -1     1021.43      891.47    126.25 o 
  -1  13  -1    14685.23    14220.43    383.72 o 
   0  13  -1    69729.34    73182.44   1298.53 o 
   1  13  -1      972.78     1087.72    154.93 o 
   2  13  -1    45814.32    49389.73    874.37 o 
   3  13  -1     5053.62     5187.62    329.79 o 
   4  13  -1      701.86      845.93    227.31 o 
   5  13  -1    19330.95    19007.33    617.44 o 
   6  13  -1     6401.50     6039.96    389.51 o 
   7  13  -1     1031.91     1174.81    265.52 o 
   8  13  -1    21482.70    20285.38    699.10 o 
   9  13  -1     7429.34     6990.01    561.14 o 
  10  13  -1     1269.47     1751.01    384.72 o 
  11  13  -1    15631.35    14407.58   1485.06 o 
  12  13  -1      169.71      453.70    359.44 o 
  13  13  -1     2642.04     2679.99    482.70 o 
  14  13  -1     8388.16     7321.36    935.59 o 
  15  13  -1    10581.96    10751.86   1158.35 o 
  16  13  -1     5204.54     4499.74    891.04 o 
  17  13  -1     2020.08     2301.85    787.08 o 
  18  13  -1      643.83     1470.21    697.98 o 
  19  13  -1     1808.66     1737.52    816.78 o 
  20  13  -1     6238.06     5999.66   1098.95 o 
  21  13  -1     6545.40     4173.03   1024.69 o 
  22  13  -1     5982.61     6757.04   1232.60 o 
  23  13  -1     2452.30     2673.11    980.14 o 
 -22  15  -1    10410.08     9057.10    933.88 o 
 -21  15  -1     1081.24     1462.19    582.17 o 
 -20  15  -1      814.85      407.96    532.78 o 
 -19  15  -1      317.79       18.72    477.59 o 
 -18  15  -1     1076.41      483.57    501.10 o 
 -17  15  -1      210.13     -433.42    433.42 o 
 -16  15  -1     5332.87     5995.85    705.41 o 
 -15  15  -1     3452.29     2659.17    528.35 o 
 -14  15  -1    10437.00    11352.64    618.48 o 
 -13  15  -1      908.30     1037.94    318.91 o 
 -12  15  -1     3435.98     3110.56    449.64 o 
 -11  15  -1     7982.20     8194.16    493.32 o 
 -10  15  -1    29759.47    28870.66    990.83 o 
  -9  15  -1    12596.17    12063.79    877.39 o 
  -8  15  -1    25667.22    27006.68    770.88 o 
  -7  15  -1      888.92      712.69    176.77 o 
  -6  15  -1    13581.90    13363.64    367.21 o 
  -5  15  -1     2712.81     2470.59    191.98 o 
  -4  15  -1     5324.61     6008.58    220.67 o 
  -3  15  -1     4101.27     4178.28    194.81 o 
  -2  15  -1    40681.36    41976.90    825.75 o 
  -1  15  -1     1738.75     1552.13    188.93 o 
   0  15  -1    38291.77    38206.97    750.01 o 
   1  15  -1     1441.71     1697.83    261.51 o 
   2  15  -1    24503.33    25704.89    701.55 o 
   3  15  -1     1509.22     1631.55    261.13 o 
   4  15  -1     1168.19      902.43    324.72 o 
   5  15  -1     2420.72     2603.92    302.39 o 
   6  15  -1    46333.22    46133.51   1135.26 o 
   7  15  -1    10673.45    11251.49    546.00 o 
   8  15  -1    61741.68    60813.79   1911.28 o 
   9  15  -1    18337.83    18477.38    687.71 o 
  10  15  -1      315.41       77.40    386.12 o 
  11  15  -1     2642.09     2519.89    455.98 o 
  12  15  -1    13172.09    12794.97    807.76 o 
  13  15  -1    16066.55    16469.36   1306.86 o 
  14  15  -1    15357.71    17375.24   1395.96 o 
  15  15  -1     7234.88     6816.44    980.14 o 
  16  15  -1     8651.69    10232.09   1173.20 o 
  17  15  -1     1620.08     2791.92    801.93 o 
  18  15  -1     4436.48     3103.78    905.89 o 
  19  15  -1     3289.99     3029.53    920.74 o 
  20  15  -1     1707.80      148.51    831.64 o 
  21  15  -1     2174.27     2851.32    935.59 o 
  22  15  -1     1430.40     2212.74    965.29 o 
 -21  17  -1     5572.53     4672.38    776.22 o 
 -20  17  -1     1735.14     1942.51    639.53 o 
 -19  17  -1     2266.09     2048.48    603.74 o 
 -18  17  -1     1176.31     1226.11    540.11 o 
 -17  17  -1     5444.34     4713.53    682.56 o 
 -16  17  -1    17986.45    16390.23   1060.44 o 
 -15  17  -1     5337.89     4496.81    624.74 o 
 -14  17  -1     2053.00     1601.95    488.21 o 
 -13  17  -1     4555.83     4244.93   1440.51 o 
 -12  17  -1       13.18      252.46    391.17 o 
 -11  17  -1    14416.38    14339.16    865.14 o 
 -10  17  -1    28718.40    29863.05   1143.79 o 
  -9  17  -1    16051.31    16176.53    629.87 o 
  -8  17  -1     1064.33     1146.15    310.90 o 
  -7  17  -1     4306.89     4980.40    368.14 o 
  -6  17  -1     3334.06     3376.49    326.48 o 
  -5  17  -1    17611.39    16869.12    986.81 o 
  -4  17  -1    48250.41    48118.27   1118.61 o 
  -3  17  -1    19074.52    20485.27    623.26 o 
  -2  17  -1    17744.95    17638.60    643.13 o 
  -1  17  -1     4599.28     4758.50    264.72 o 
   0  17  -1    20753.24    21287.83    684.45 o 
   1  17  -1     2325.66     2444.49    282.43 o 
   2  17  -1     8492.36     8405.84    675.47 o 
   3  17  -1     2672.13     2602.38    297.07 o 
   4  17  -1    27025.86    26873.61    784.88 o 
   5  17  -1     1385.99     1536.95    292.82 o 
   6  17  -1      850.03      901.64    276.78 o 
   7  17  -1      447.61      439.58    298.93 o 
   8  17  -1     6802.01     6412.31    459.54 o 
   9  17  -1     3023.36     2981.32    373.14 o 
  10  17  -1     4069.77     4366.03    660.85 o 
  11  17  -1     3938.21     4781.90    772.23 o 
  12  17  -1     4403.63     4247.28    772.23 o 
  13  17  -1     1312.14      594.03    608.88 o 
  14  17  -1    10418.69    10024.18   1143.50 o 
  15  17  -1     2936.69     2895.87    801.93 o 
  16  17  -1    10305.00     9742.02   1202.90 o 
  17  17  -1     3001.51     1782.08    816.78 o 
  18  17  -1     2209.97     2509.76    831.64 o 
  19  17  -1     1954.97      341.56    801.93 o 
  20  17  -1    15546.86    15563.46   1618.72 o 
  21  17  -1     1011.15     2004.84    965.29 o 
 -19  19  -1    11729.55    13707.54   2970.13 o 
 -18  19  -1     3372.45     2363.83   1299.43 o 
 -17  19  -1    15465.45    14774.74   1440.51 o 
 -16  19  -1      695.42      682.50    498.71 o 
 -15  19  -1     1464.93     1009.84    564.32 o 
 -14  19  -1      259.96      222.26    467.21 o 
 -13  19  -1     6590.99     5506.99   1150.92 o 
 -12  19  -1     2422.73     2296.96    787.08 o 
 -11  19  -1    10988.83    10113.33    773.67 o 
 -10  19  -1     2203.84     2638.33    950.44 o 
  -9  19  -1     3378.21     4013.61    526.49 o 
  -8  19  -1      148.61      294.47    475.22 o 
  -7  19  -1       61.77      456.00    386.12 o 
  -6  19  -1     3098.98     2765.37    616.30 o 
  -5  19  -1      357.80      189.91    363.84 o 
  -4  19  -1     3468.05     3168.31    316.77 o 
  -3  19  -1     5144.95     5832.92    370.30 o 
  -2  19  -1     2513.55     2580.47    379.12 o 
  -1  19  -1    37228.63    38750.44   1224.21 o 
   0  19  -1     1805.43     1349.28    356.42 o 
   1  19  -1     1751.51     1448.34    352.88 o 
   2  19  -1     3538.71     3571.53    653.43 o 
   3  19  -1    11333.12    11699.21    522.11 o 
   4  19  -1      893.35      892.35    276.42 o 
   5  19  -1    65200.02    63926.09   1626.26 o 
   6  19  -1      296.14     1142.23    304.80 o 
   7  19  -1    30319.86    30863.13    982.76 o 
   8  19  -1     6392.51     5345.17    451.18 o 
   9  19  -1      884.53     1340.59    420.55 o 
  10  19  -1     1962.12     2310.99    473.57 o 
  11  19  -1    48349.36    44848.92   2079.09 o 
  12  19  -1     1069.08     1589.02    668.28 o 
  13  19  -1    11946.40    13127.96   1247.45 o 
  14  19  -1    11604.01    10276.64   1188.05 o 
  15  19  -1      456.25      876.19    742.53 o 
  16  19  -1     1277.08      697.98    757.38 o 
  17  19  -1    12895.76    11732.00   1381.11 o 
  18  19  -1     1281.16     1188.05    816.78 o 
  19  19  -1     5841.74     5658.09   1143.50 o 
  20  19  -1     7738.65     8494.56   1306.86 o 
 -18  21  -1     1973.11     2495.59    681.60 o 
 -17  21  -1     7826.03     6237.51    802.86 o 
 -16  21  -1     6270.58     6260.66    782.27 o 
 -15  21  -1    25692.00    23235.68   1305.82 o 
 -14  21  -1      673.58      -86.77    465.09 o 
 -13  21  -1     2734.49     2703.06    594.03 o 
 -12  21  -1     5084.91     5648.44   1232.60 o 
 -11  21  -1      636.69      230.27    433.42 o 
 -10  21  -1    13472.19    15110.14    938.80 o 
  -9  21  -1    30262.08    30061.58   1201.77 o 
  -8  21  -1       31.60      488.93    405.92 o 
  -7  21  -1    20137.13    19889.43   1240.03 o 
  -6  21  -1     1085.14     1410.81    668.28 o 
  -5  21  -1     2975.72     2049.39    683.13 o 
  -4  21  -1     3343.41     3118.63    742.53 o 
  -3  21  -1      777.29      638.58    579.17 o 
  -2  21  -1     4570.90     4974.96    846.49 o 
  -1  21  -1    13898.02    14405.12   1277.15 o 
   0  21  -1      604.62      723.47    348.85 o 
   1  21  -1     7464.95     7746.83    920.74 o 
   2  21  -1     1292.75     1287.26    408.39 o 
   3  21  -1     1825.88     1197.16    393.54 o 
   4  21  -1     4015.92     4562.81    530.63 o 
   5  21  -1     6340.49     5576.08    577.08 o 
   6  21  -1      771.45      805.84    534.62 o 
   7  21  -1    14123.98    13877.94    891.84 o 
   8  21  -1     5078.72     5918.78    602.30 o 
   9  21  -1     3450.76     2724.21    511.66 o 
  10  21  -1     1355.55     1561.44    488.21 o 
  11  21  -1     7250.24     7469.87    980.14 o 
  12  21  -1     2070.17     2895.87    787.08 o 
  13  21  -1    20098.22    19691.94   1559.32 o 
  14  21  -1     6382.24     8004.49   1084.10 o 
  15  21  -1     1150.48     2658.26    846.49 o 
  16  21  -1     4383.16     5405.63   1009.84 o 
  17  21  -1     1050.94      252.46    787.08 o 
  18  21  -1       59.82     -519.77    757.38 o 
 -16  23  -1     1284.21     1329.46    591.57 o 
 -15  23  -1     3030.92     2164.85    627.70 o 
 -14  23  -1     4078.82     3515.98    913.31 o 
 -13  23  -1    28512.33    28774.67   1678.12 o 
 -12  23  -1     1782.64     1395.96    772.23 o 
 -11  23  -1     3396.90     3341.39    920.74 o 
 -10  23  -1     1064.48      891.04    697.98 o 
  -9  23  -1      231.77     -430.67    653.43 o 
  -8  23  -1     2362.72     2123.64    816.78 o 
  -7  23  -1    23277.57    21771.03   1752.37 o 
  -6  23  -1      954.71      311.86    683.13 o 
  -5  23  -1    27255.87    27250.92   1737.52 o 
  -4  23  -1     5732.67     5821.45    965.29 o 
  -3  23  -1      103.86      237.61    564.32 o 
  -2  23  -1     1466.93     1975.13    697.98 o 
  -1  23  -1     8388.24     8940.08   1143.50 o 
   0  23  -1     2884.45     2316.70    727.68 o 
   1  23  -1    24196.71    23048.19   1559.32 o 
   2  23  -1    10218.63     8197.55   1054.40 o 
   3  23  -1     1643.59     1069.25    697.98 o 
   4  23  -1     8791.41     7068.90   1009.84 o 
   5  23  -1    10390.77    11019.17   1232.60 o 
   6  23  -1     6597.97     5301.68    920.74 o 
   7  23  -1    14339.03    12890.35   1321.71 o 
   8  23  -1    13038.63    11925.06   1277.15 o 
   9  23  -1     1822.76     2465.21    801.93 o 
  10  23  -1     1574.75     2034.54    846.49 o 
 -13  25  -1     7332.02     6296.67   1217.75 o 
 -12  25  -1     7653.44     8539.11   1321.71 o 
 -11  25  -1     4054.79     5153.17   1098.95 o 
 -10  25  -1      527.64      178.21    727.68 o 
  -9  25  -1      252.51     -668.28    668.28 o 
  -8  25  -1    15020.45    16751.52   1589.02 o 
  -7  25  -1     4390.07     5242.27   1039.54 o 
  -6  25  -1    29941.76    32225.88   2019.69 o 
  -5  25  -1     6307.40     6875.84   1128.65 o 
  -3  25  -1     1389.26     1796.93    757.38 o 
  -2  25  -1     1838.57     1410.81    757.38 o 
  -1  25  -1     2609.17     3549.30    891.04 o 
   0  25  -1    16282.06    15905.03   1559.32 o 
   1  25  -1     4682.50     4128.48    891.04 o 
   2  25  -1    18044.13    15726.82   1485.06 o 
   3  25  -1     2295.80     1603.87    772.23 o 
   4  25  -1     2856.37     2212.74    831.64 o 
   5  25  -1     2598.72     2227.60    772.23 o 
   6  25  -1     1055.35     1603.87    772.23 o 
   7  25  -1     3418.17     3222.59    891.04 o 
   8  25  -1    10902.56     9652.91   1232.60 o 
   9  25  -1      836.50      193.06    727.68 o 
  10  25  -1     1503.23     1188.05    831.64 o 
 -10  27  -1    12607.83    15474.36   1707.82 o 
  -9  27  -1     1456.08     1574.17    876.19 o 
  -8  27  -1     3831.01     2004.84    891.04 o 
  -7  27  -1     1136.19     -326.71    697.98 o 
  -6  27  -1     7455.33     7365.92   1232.60 o 
  -5  27  -1     2785.42     2108.79    831.64 o 
  -4  27  -1     6254.26     8776.72   1247.45 o 
  -3  27  -1     1310.42     2435.50    905.89 o 
  -2  27  -1      842.25      460.37    757.38 o 
  -1  27  -1     1202.66     1024.69    772.23 o 
   0  27  -1    12580.17    10543.95   1336.56 o 
   1  27  -1     2017.38     3267.14    920.74 o 
   2  27  -1     6167.57     7187.71   1173.20 o 
   3  27  -1      419.52     1069.25    831.64 o 
   4  27  -1     1103.22     -445.52    668.28 o 
   5  27  -1     1286.63      950.44    742.53 o 
   6  27  -1    14893.21    12400.28   1455.36 o 
   7  27  -1     6042.27     5702.64   1084.10 o 
   8  27  -1    14968.86    13944.75   1514.76 o 
   9  27  -1     1367.93     -460.37    742.53 o 
  -4  29  -1    10725.34     9578.66   1440.51 o 
  -3  29  -1     3634.25     2687.96    980.14 o 
  -2  29  -1    15866.40    15608.02   1722.67 o 
  -1  29  -1      563.45     -400.97    697.98 o 
   0  29  -1      486.94      356.42    772.23 o 
   1  29  -1      534.79     1544.47    861.34 o 
   2  29  -1     1592.07      950.44    801.93 o 
   3  29  -1      942.44     1336.56    891.04 o 
   4  29  -1    17362.65    17033.68   1737.52 o 
 -26   0   0    28240.68    30547.76   2034.54 o 
 -24   0   0    51668.87    53076.17   2658.26 o 
 -22   0   0    52429.22    56536.37   2628.56 o 
 -20   0   0    49321.73    45383.54   2212.74 o 
 -18   0   0   197558.05   200661.77   6712.49 o 
 -16   0   0    57654.98    67436.73   2628.56 o 
 -14   0   0    32319.01    35983.09   1648.42 o 
 -12   0   0   294066.94   292468.41   9014.34 o 
 -10   0   0   139972.81   146910.30   5531.86 o 
  -8   0   0  1301100.50  1460055.38  30945.95 o 
  -6   0   0  1215423.88  1240024.25  26882.23 o 
  -4   0   0   246389.08   270150.78   5978.49 o 
   4   0   0   244989.55   272824.78   5978.49 o 
   6   0   0  1213910.00  1243444.38  26869.38 o 
   8   0   0  1301080.75  1407249.38  30936.32 o 
  10   0   0   138193.34   145896.09   3435.60 o 
  12   0   0   294183.94   286532.88   6545.32 o 
  14   0   0    31910.36    34168.69   1170.82 o 
  16   0   0    57963.53    64168.43   1878.27 o 
  18   0   0   197227.22   200012.38   4866.72 o 
  20   0   0    49624.78    46660.70   2242.45 o 
  22   0   0    52433.04    51739.61   2524.61 o 
  24   0   0    52049.63    51011.92   2643.41 o 
  26   0   0    27989.09    27919.19   2183.04 o 
 -26   2   0     1277.09     2021.86    646.00 o 
 -25   2   0     1862.02     2698.25    666.75 o 
 -24   2   0      188.81      397.54    544.84 o 
 -23   2   0    10582.33    10992.48    918.79 o 
 -22   2   0     1967.11     1795.37    551.23 o 
 -21   2   0     7138.22     7384.57    735.07 o 
 -20   2   0      796.13     1105.22    472.19 o 
 -19   2   0    13093.44    13058.12   1084.10 o 
 -18   2   0      400.49      333.43    383.18 o 
 -17   2   0    18394.54    17256.24   1098.95 o 
 -16   2   0     1280.16     1621.82    392.84 o 
 -15   2   0     6257.20     5423.80    530.22 o 
 -14   2   0      357.84     -265.12    320.15 o 
 -13   2   0     7735.78     7707.29    616.10 o 
 -12   2   0      349.16      558.46    210.11 o 
 -11   2   0     9355.80     9413.59    398.69 o 
 -10   2   0     4889.67     4907.54    302.23 o 
  -9   2   0     3763.16     3665.26    295.80 o 
  -8   2   0     8687.62     7772.13    562.32 o 
  -7   2   0    11681.82    11592.90    335.58 o 
  -6   2   0     9149.94     8014.95    270.21 o 
  -5   2   0      919.52      850.78    131.38 o 
  -4   2   0    10542.75     9116.54    250.64 o 
  -3   2   0      407.26      132.72     79.31 o 
  -1   2   0     1330.24      712.27     48.87 o 
   0   2   0        4.11        8.00     17.31 o 
   1   2   0     1328.62      766.49     96.66 o 
   3   2   0      406.04       65.77     77.70 o 
   4   2   0    10544.23     9689.29    304.26 o 
   5   2   0      904.52      491.75    130.49 o 
   6   2   0     9147.91     8517.98    340.82 o 
   7   2   0    11706.07    11840.42    390.12 o 
   8   2   0     8700.14     8221.35    407.27 o 
   9   2   0     3752.52     3615.05    302.55 o 
  10   2   0     4899.68     4903.56    285.25 o 
  11   2   0     9315.39     8601.04    372.32 o 
  12   2   0      341.02      732.37    211.13 o 
  13   2   0     7746.15     6568.15    361.94 o 
  14   2   0      360.75      435.01    225.70 o 
  15   2   0     6261.04     6378.84    392.45 o 
  16   2   0     1277.38     1264.68    271.74 o 
  17   2   0    18348.13    18548.07    617.86 o 
  18   2   0      397.87      439.50    295.80 o 
  19   2   0    13146.48    12431.85    684.56 o 
  20   2   0      806.55      479.42    356.38 o 
  21   2   0     7083.66     5862.89    681.60 o 
  22   2   0     1983.29     2341.14    565.89 o 
  23   2   0    10528.57    10142.73    908.29 o 
  24   2   0      192.34      219.82    530.22 o 
  25   2   0     1899.28     2784.60    680.39 o 
  26   2   0     1258.29     1065.82    613.70 o 
 -25   4   0       43.45      228.17    558.21 o 
 -24   4   0      323.51     1193.19    544.84 o 
 -23   4   0       35.17      605.16    503.72 o 
 -22   4   0      834.40     1075.74    503.72 o 
 -21   4   0     2639.08     1871.18    524.73 o 
 -20   4   0     1466.37     1550.67    477.02 o 
 -19   4   0     3046.59     3070.84    514.23 o 
 -18   4   0      250.86      191.02    383.18 o 
 -17   4   0      883.15      164.63    367.08 o 
 -16   4   0     3078.97     3425.31    466.50 o 
 -15   4   0     2831.89     2548.96    445.52 o 
 -14   4   0      905.07     1142.24    286.67 o 
 -13   4   0     4579.97     4855.46    556.72 o 
 -12   4   0      698.40      774.93    250.84 o 
 -11   4   0      410.96      290.75    246.50 o 
 -10   4   0    31290.24    30510.90    672.63 o 
  -9   4   0     2065.09     2317.79    240.07 o 
  -8   4   0     5057.20     4520.67    391.87 o 
  -7   4   0     2679.50     2904.88    321.53 o 
  -6   4   0      562.00      604.08    127.86 o 
  -5   4   0      762.53      697.52    129.84 o 
  -4   4   0    21403.89    18808.97    385.54 o 
  -3   4   0     7770.29     6233.19    219.56 o 
  -2   4   0     1275.80     1280.81     79.26 o 
  -1   4   0     4800.38     3443.06    180.95 o 
   0   4   0       79.84       87.25     47.31 o 
   1   4   0     4795.08     3571.69    193.71 o 
   2   4   0     1274.17     1379.97     82.00 o 
   3   4   0     7753.27     6137.75    256.47 o 
   4   4   0    21422.19    18516.93    952.52 o 
   5   4   0      756.80      616.20    130.54 o 
   6   4   0      564.97      528.35    129.66 o 
   7   4   0     2684.76     2934.89    204.18 o 
   8   4   0     5037.99     4552.59    323.42 o 
   9   4   0     2054.16     2058.93    203.34 o 
  10   4   0    31365.56    28373.21    657.98 o 
  11   4   0      402.49      218.76    190.28 o 
  12   4   0      692.97      716.79    264.79 o 
  13   4   0     4587.50     4225.47    405.12 o 
  14   4   0      873.53      801.61    238.40 o 
  15   4   0     2850.59     2572.71    300.82 o 
  16   4   0     3117.72     2858.73    326.92 o 
  17   4   0      899.79     1300.03    288.30 o 
  18   4   0      254.82     -136.77    375.11 o 
  19   4   0     3054.69     2413.84    586.60 o 
  20   4   0     1443.87     1497.49    482.70 o 
  21   4   0     2649.72     1709.41    540.72 o 
  22   4   0      872.69      649.00    490.54 o 
  23   4   0       29.87     -108.22    660.85 o 
  24   4   0      334.35      847.34    545.75 o 
  25   4   0       37.51      964.88    566.76 o 
 -25   6   0     8481.33     7662.93   1262.30 o 
 -24   6   0       43.50      612.34    801.93 o 
 -23   6   0     1790.02     3188.15    638.24 o 
 -22   6   0     3042.48     3012.71    616.30 o 
 -21   6   0     4336.81     4955.57    632.13 o 
 -20   6   0     3492.20     3339.04    549.16 o 
 -19   6   0    33075.46    32722.41   1246.31 o 
 -18   6   0      204.88       21.95    361.26 o 
 -17   6   0    29124.21    27116.46   1062.71 o 
 -16   6   0    15029.40    14693.47   1336.56 o 
 -15   6   0    48199.76    50034.65   1915.73 o 
 -14   6   0     3851.61     3688.40    610.34 o 
 -13   6   0     4126.60     3794.63    456.72 o 
 -12   6   0     4518.32     5100.53    375.06 o 
 -11   6   0   163662.58   165080.44   2759.99 o 
 -10   6   0    27104.78    28418.81    765.23 o 
  -9   6   0   183833.23   182788.67   2967.31 o 
  -8   6   0    15999.25    16466.58    482.29 o 
  -7   6   0     5862.30     6649.79    265.52 o 
  -6   6   0    20507.03    22616.57    606.61 o 
  -5   6   0     8002.11     8724.75    264.81 o 
  -4   6   0    12276.61    11588.12    284.67 o 
  -3   6   0   352317.44   396061.09   7056.15 o 
  -2   6   0    22510.89    22893.19    437.63 o 
  -1   6   0    96076.74   108297.15   1750.34 o 
   0   6   0    22831.46    24201.83    471.15 o 
   1   6   0    95725.91   111796.23   1411.94 o 
   2   6   0    22580.17    23618.68    391.02 o 
   3   6   0   352783.69   394753.09   5369.03 o 
   4   6   0    12237.46    11802.78    315.76 o 
   5   6   0     8553.79     9128.11    380.85 o 
   6   6   0    20454.57    23279.45    573.01 o 
   7   6   0     5698.86     6602.00    404.50 o 
   8   6   0    16068.84    16759.82    503.81 o 
   9   6   0   184404.09   182854.25   2962.03 o 
  10   6   0    27141.45    27169.76    883.28 o 
  11   6   0   163664.94   167508.91   3194.72 o 
  12   6   0     4492.02     4926.18    316.19 o 
  13   6   0     3919.15     4437.69    317.61 o 
  14   6   0     3941.47     3946.20    316.33 o 
  15   6   0    47955.63    49168.57   1070.06 o 
  16   6   0    15095.04    15279.21    853.11 o 
  17   6   0    29132.83    27826.72    977.39 o 
  18   6   0      209.34      577.86    412.30 o 
  19   6   0    32869.82    32787.30   1258.02 o 
  20   6   0     3512.75     3769.57    576.41 o 
  21   6   0     4115.77     3920.08    619.29 o 
  22   6   0     3077.41     2873.65    646.00 o 
  23   6   0     1727.46     1915.26    824.21 o 
  24   6   0       41.39      166.67    540.72 o 
  25   6   0     8441.78     7869.02    886.17 o 
 -25   8   0     3433.91     2910.72   1039.54 o 
 -24   8   0      292.23     -475.22    772.23 o 
 -23   8   0     9796.11    10692.46   1395.96 o 
 -22   8   0     1797.07     1856.33    876.19 o 
 -21   8   0       17.25     -424.42    424.42 o 
 -20   8   0     1868.62     1132.87    458.83 o 
 -19   8   0     2237.01     2718.47    505.33 o 
 -18   8   0       61.40     -351.67    351.67 o 
 -17   8   0    14007.56    14961.99    674.44 o 
 -16   8   0      297.97      294.30    278.46 o 
 -15   8   0     3806.92     3193.23    463.86 o 
 -14   8   0     1035.42      530.18    261.77 o 
 -13   8   0     9192.73     9256.24    659.07 o 
 -12   8   0      186.05      318.49    236.46 o 
 -11   8   0     1048.91      896.90    236.34 o 
 -10   8   0     6437.98     6474.19    324.65 o 
  -9   8   0      359.71      561.51    175.77 o 
  -8   8   0      660.71      695.39    161.61 o 
  -7   8   0    21114.18    19575.79    407.79 o 
  -6   8   0      107.00      172.32    102.08 o 
  -5   8   0     1515.15     1387.97    118.34 o 
  -4   8   0     1117.85     1056.22    110.61 o 
  -3   8   0     8586.96     8410.92    239.93 o 
  -2   8   0     5636.03     5721.53    190.15 o 
  -1   8   0     3700.77     3751.92    156.14 o 
   0   8   0      131.22      172.47     89.94 o 
   1   8   0     3641.37     3798.38    198.37 o 
   2   8   0     5621.08     5741.88    212.90 o 
   3   8   0     8521.39     8931.24    225.02 o 
   4   8   0     1106.88     1042.76    135.93 o 
   5   8   0     1547.71     1563.11    149.82 o 
   6   8   0      112.38       13.68    128.35 o 
   7   8   0    21023.13    20120.82    619.14 o 
   8   8   0      635.32      756.13    207.03 o 
   9   8   0      368.22      443.00    219.95 o 
  10   8   0     6406.55     6265.61    386.81 o 
  11   8   0     1116.96      883.96    257.70 o 
  12   8   0      186.69      425.62    259.25 o 
  13   8   0     9195.05     8442.28    485.45 o 
  14   8   0      997.46     1132.37    294.51 o 
  15   8   0     3829.97     3939.41    403.98 o 
  16   8   0      297.75     -251.25    364.32 o 
  17   8   0    14033.17    16400.72    863.28 o 
  18   8   0       65.14      592.38    417.47 o 
  19   8   0     2213.31     2606.53    513.26 o 
  20   8   0     1834.68     1562.48    488.21 o 
  21   8   0       17.36      167.32    472.19 o 
  22   8   0     1767.68     2815.85    577.27 o 
  23   8   0     9851.14     8705.79    855.40 o 
  24   8   0      303.69      361.17    540.72 o 
  25   8   0     3454.40     3653.26   1069.25 o 
 -24  10   0     1946.12     1113.80    905.89 o 
 -23  10   0       63.17     -282.16    801.93 o 
 -22  10   0      475.27      490.07    727.68 o 
 -21  10   0     8694.35     8435.16   1202.90 o 
 -20  10   0      156.97      787.08    697.98 o 
 -19  10   0    23974.28    23790.72   1589.02 o 
 -18  10   0      787.34      504.92    653.43 o 
 -17  10   0     2269.28     3103.46    400.11 o 
 -16  10   0     1498.49     1532.71    380.81 o 
 -15  10   0     2038.98     2179.54    333.62 o 
 -14  10   0     1264.42     1662.22    259.99 o 
 -13  10   0    48537.29    47502.05    992.35 o 
 -12  10   0     2052.43     2440.52    251.88 o 
 -11  10   0        7.19     -166.12    166.12 o 
 -10  10   0     2866.71     2563.85    225.55 o 
  -9  10   0     6977.46     7161.61    289.95 o 
  -8  10   0    12599.66    12146.42    339.94 o 
  -7  10   0    21872.96    20842.61    429.00 o 
  -6  10   0      972.99      986.80    121.06 o 
  -5  10   0      216.39      492.42    113.81 o 
  -4  10   0     3972.61     3903.51    197.29 o 
  -3  10   0      261.69      182.11    150.05 o 
  -2  10   0    34281.30    32652.91    730.94 o 
  -1  10   0    23753.99    25099.48    494.69 o 
   0  10   0      808.22     1141.77    114.16 o 
   1  10   0    23631.16    25530.96    727.43 o 
   2  10   0    34400.80    34303.04    761.91 o 
   3  10   0      269.61      175.16    119.06 o 
   4  10   0     3935.88     4044.25    374.38 o 
   5  10   0      208.07      252.27    135.93 o 
   6  10   0      963.90     1008.70    171.05 o 
   7  10   0    21868.97    21779.05    518.41 o 
   8  10   0    12678.04    12490.19    465.51 o 
   9  10   0     6942.01     7064.73    373.49 o 
  10  10   0     2878.45     2790.06    294.72 o 
  11  10   0        3.53      241.78    238.17 o 
  12  10   0     1979.01     1816.93    309.24 o 
  13  10   0    48465.51    47632.32   1178.18 o 
  14  10   0     1269.77     1372.92    308.65 o 
  15  10   0     2079.65     2492.34    374.45 o 
  16  10   0     1486.72     1549.42    417.47 o 
  17  10   0     2258.28     2399.54    474.54 o 
  18  10   0      809.49     1065.87    460.37 o 
  19  10   0    23981.31    23150.80   1670.70 o 
  20  10   0      119.85      705.82    465.09 o 
  21  10   0     8649.48     6326.37   1098.95 o 
  22  10   0      473.50      207.91    742.53 o 
  23  10   0       73.24     -623.73    668.28 o 
  24  10   0     1976.04     1559.32    920.74 o 
 -23  12   0     1818.48     2079.09    950.44 o 
 -22  12   0    66481.90    62135.05   3118.63 o 
 -21  12   0     4696.87     6088.76   1128.65 o 
 -20  12   0    35922.36    38062.18   2168.19 o 
 -19  12   0    10316.48    13855.64   1410.81 o 
 -18  12   0    26801.01    28394.41   1782.08 o 
 -17  12   0     6816.86     7158.19    665.93 o 
 -16  12   0    39026.97    38954.26   1351.58 o 
 -15  12   0     4965.07     5482.33    551.81 o 
 -14  12   0    57781.49    57455.00   2539.46 o 
 -13  12   0    33073.45    32807.67   1288.74 o 
 -12  12   0    40537.45    43538.39   1826.31 o 
 -11  12   0    13140.84    14205.68    443.15 o 
 -10  12   0    51426.33    50254.71    956.58 o 
  -9  12   0    10082.93     9067.21    353.68 o 
  -8  12   0   279751.75   294655.56   4422.11 o 
  -7  12   0    55046.92    57521.70    859.20 o 
  -6  12   0   245597.92   260986.77   3363.94 o 
  -5  12   0    39419.69    42171.53   1460.24 o 
  -4  12   0   171751.92   176639.69   2528.88 o 
  -3  12   0     5632.76     5420.44    231.50 o 
  -2  12   0   247503.73   261586.97   4116.70 o 
  -1  12   0    66928.92    70782.94   1203.77 o 
   0  12   0  1147611.38  1255737.50  19276.07 o 
   1  12   0    66691.17    70992.82   1418.85 o 
   2  12   0   247622.13   262031.48   4771.17 o 
   3  12   0     5683.09     5827.55    323.02 o 
   4  12   0   170497.05   178112.80   2826.51 o 
   5  12   0    39407.77    41209.92    796.66 o 
   6  12   0   245172.47   258510.53   4096.96 o 
   7  12   0    55100.13    56931.42   1325.12 o 
   8  12   0   279755.25   296207.72   4662.34 o 
   9  12   0    10018.14     9632.36    494.89 o 
  10  12   0    49912.20    48604.10   1141.00 o 
  11  12   0    13211.40    13352.67    570.09 o 
  12  12   0    40671.82    42731.50   1078.14 o 
  13  12   0    33153.57    33227.79   1027.47 o 
  14  12   0    58122.39    57036.29   1376.06 o 
  15  12   0     4987.66     5497.90    531.36 o 
  16  12   0    38811.48    37454.04   1282.87 o 
  17  12   0     6909.91     7930.24   1069.25 o 
  18  12   0    26780.01    28498.37   1796.93 o 
  19  12   0    10331.92    12222.07   1381.11 o 
  20  12   0    36483.23    33399.08   2093.94 o 
  21  12   0     4731.66     6905.55   1143.50 o 
  22  12   0    66394.79    69619.77   3207.74 o 
  23  12   0     1837.10     1856.33    935.59 o 
 -22  14   0    16891.39    17048.53   1678.12 o 
 -21  14   0     6602.95     5984.81   1128.65 o 
 -20  14   0      626.66      787.08    742.53 o 
 -19  14   0    13955.50    15815.93   1514.76 o 
 -18  14   0     1897.88     2064.24    772.23 o 
 -17  14   0      265.68      415.82    623.73 o 
 -16  14   0     8808.83     8435.16   1039.54 o 
 -15  14   0     5075.58     4680.40   1180.63 o 
 -14  14   0     2458.46     2531.89    431.16 o 
 -13  14   0    10990.58    11076.65    677.71 o 
 -12  14   0     2188.27     2202.37    372.09 o 
 -11  14   0     1230.79     1199.34    276.92 o 
 -10  14   0    18569.09    18459.40    634.38 o 
  -9  14   0     2047.68     1921.44    265.30 o 
  -8  14   0    20411.24    19836.30    612.10 o 
  -7  14   0    17913.10    17594.82    427.69 o 
  -6  14   0    26445.48    26130.29    510.68 o 
  -5  14   0     9225.53     8776.63    277.70 o 
  -4  14   0      761.20      765.09    131.94 o 
  -3  14   0      159.78      118.10    118.58 o 
  -2  14   0     2983.62     3287.17    189.70 o 
  -1  14   0      183.79      233.54    124.06 o 
   0  14   0     2818.52     2978.20    240.03 o 
   1  14   0      211.41      230.18    182.80 o 
   2  14   0     2810.67     3314.10    272.34 o 
   3  14   0      168.06      128.89    207.03 o 
   4  14   0      852.34      741.17    220.76 o 
   5  14   0     9179.40     8845.79    443.78 o 
   6  14   0    26591.68    26141.10    622.77 o 
   7  14   0    17951.70    17782.17    622.04 o 
   8  14   0    20612.91    20103.80    532.47 o 
   9  14   0     2143.14     1907.15    369.01 o 
  10  14   0    18523.40    16507.37    891.04 o 
  11  14   0     1141.67     1183.67    475.22 o 
  12  14   0     2212.49     1615.01    542.05 o 
  13  14   0    11023.34    11449.84   1069.25 o 
  14  14   0     2536.76     1648.42    638.58 o 
  15  14   0     5084.64     5227.42    861.34 o 
  16  14   0     8716.58    10128.13   1128.65 o 
  17  14   0      217.79      371.27    623.73 o 
  18  14   0     1887.24     1366.26    757.38 o 
  19  14   0    13956.59    14019.00   1470.21 o 
  20  14   0      638.70      178.21    757.38 o 
  21  14   0     6592.66     5999.66   1128.65 o 
  22  14   0    16917.99    17033.68   1692.97 o 
 -21  16   0     2031.62     1318.99    603.19 o 
 -20  16   0      853.49      558.30    530.22 o 
 -19  16   0      738.87      455.66    528.35 o 
 -18  16   0      605.68      410.31    508.57 o 
 -17  16   0     9663.59     9917.42   2420.65 o 
 -16  16   0     2553.45     2398.43    705.41 o 
 -15  16   0     1825.51     1152.44    488.21 o 
 -14  16   0       85.18     -386.84    386.84 o 
 -13  16   0      332.96     -289.59    527.20 o 
 -12  16   0     1740.67     1679.85    450.08 o 
 -11  16   0     1919.61     2380.03    475.63 o 
 -10  16   0     8538.76     8864.50    470.08 o 
  -9  16   0     3791.93     3706.64    331.66 o 
  -8  16   0     2495.81     2259.38    284.42 o 
  -7  16   0     3216.74     3053.35    254.28 o 
  -6  16   0     3018.97     3547.99    258.90 o 
  -5  16   0    11431.76    11615.83    643.05 o 
  -4  16   0     6843.44     7710.43    314.86 o 
  -3  16   0     9331.09     9345.09    452.28 o 
  -2  16   0    10000.13     9331.68    357.35 o 
  -1  16   0    33079.17    33798.56    682.57 o 
   0  16   0      687.43      648.31    201.10 o 
   1  16   0    32867.29    32686.74    825.71 o 
   2  16   0     9756.27    10089.80    429.13 o 
   3  16   0     9165.20     9284.65    445.78 o 
   4  16   0     6851.57     6877.62    404.25 o 
   5  16   0    11524.99    11343.87    704.04 o 
   6  16   0     3077.23     3812.25    353.47 o 
   7  16   0     3182.19     3295.66    353.10 o 
   8  16   0     2574.76     2905.88    339.19 o 
   9  16   0     3668.82     3633.58    385.24 o 
  10  16   0     8350.66     8399.46    651.06 o 
  11  16   0     1884.47     2640.79    742.53 o 
  12  16   0     1731.09      920.74    594.03 o 
  13  16   0      336.22       89.10    549.47 o 
  14  16   0       82.15      326.71    549.47 o 
  15  16   0     1831.41     2034.54    742.53 o 
  16  16   0     2622.62     2509.76    787.08 o 
  17  16   0     9786.49     8464.86   1173.20 o 
  18  16   0      613.00      757.38    742.53 o 
  19  16   0      725.54     1529.62    816.78 o 
  20  16   0      850.59      772.23    772.23 o 
  21  16   0     2057.00     1158.35    831.64 o 
 -20  18   0      216.77      836.01    587.77 o 
 -19  18   0     2072.25     -219.70   1002.42 o 
 -18  18   0     6289.97     5504.25    853.91 o 
 -17  18   0     1855.16     1304.33    556.26 o 
 -16  18   0     1941.17     1681.20    551.81 o 
 -15  18   0     6719.12     7112.33   1165.77 o 
 -14  18   0       32.27      110.57    638.58 o 
 -13  18   0     5243.39     4763.59    646.00 o 
 -12  18   0     5371.45     5643.69    627.70 o 
 -11  18   0    12424.47    12460.82    868.76 o 
 -10  18   0     2843.91     2533.69    505.33 o 
  -9  18   0     2273.51     2427.30    469.40 o 
  -8  18   0     1601.33     1729.20    413.89 o 
  -7  18   0     4154.06     3529.21    466.49 o 
  -6  18   0     2260.57     2626.03    504.92 o 
  -5  18   0     2310.05     2068.90    262.69 o 
  -4  18   0     2030.82     1896.46    261.08 o 
  -3  18   0     7650.40     8358.58    419.56 o 
  -2  18   0      147.02      214.75    207.25 o 
  -1  18   0    45017.92    47176.89   1074.28 o 
   0  18   0      224.64      239.81    430.67 o 
   1  18   0    44673.10    46130.49   1399.62 o 
   2  18   0      135.54      130.38    220.62 o 
   3  18   0     7721.53     7904.97    438.07 o 
   4  18   0     2080.29     2025.78    289.24 o 
   5  18   0     2451.31     1756.58    295.01 o 
   6  18   0     2257.12     2054.75    320.90 o 
   7  18   0     4027.72     3866.84    382.16 o 
   8  18   0     1507.56     1731.19    379.53 o 
   9  18   0     2423.44     3178.09    381.91 o 
  10  18   0     2892.67     3046.61    402.42 o 
  11  18   0    12441.79    12652.74   1128.65 o 
  12  18   0     5389.16     6222.42    891.04 o 
  13  18   0     5222.32     6860.99    935.59 o 
  14  18   0       25.71     1024.69    653.43 o 
  15  18   0     6648.72     6430.33   1009.84 o 
  16  18   0     1961.99     2925.58    846.49 o 
  17  18   0     1899.54      950.44    757.38 o 
  18  18   0     6271.62     7291.66   1158.35 o 
  19  18   0     1944.34      683.13    831.64 o 
  20  18   0      187.13      371.27    816.78 o 
 -19  20   0      812.67     -236.75   1009.84 o 
 -18  20   0     1180.32      506.00    577.27 o 
 -17  20   0     4656.26     4356.31    868.76 o 
 -16  20   0     1613.63     1093.01   1091.52 o 
 -15  20   0     2071.14     1727.99    568.77 o 
 -14  20   0     3581.50     3242.64    582.73 o 
 -13  20   0     4953.15     3916.85    625.87 o 
 -12  20   0     3055.97     2950.58    571.65 o 
 -11  20   0     5111.62     4959.48   1158.35 o 
 -10  20   0     7330.19     6728.06    891.04 o 
  -9  20   0     1819.76     2112.64    484.16 o 
  -8  20   0     3052.08     2662.30    787.08 o 
  -7  20   0     8332.12     8004.43    645.73 o 
  -6  20   0      554.12      406.29    346.06 o 
  -5  20   0     9653.18     8395.38    620.66 o 
  -4  20   0     3565.34     3515.45    453.16 o 
  -3  20   0      696.09     1618.72    608.88 o 
  -2  20   0      566.94     1024.69    579.17 o 
  -1  20   0     3492.79     3639.29    417.53 o 
   0  20   0       96.83     -184.46    289.59 o 
   1  20   0     3725.78     4291.68    467.41 o 
   2  20   0      604.09      755.20    345.60 o 
   3  20   0      642.39      608.21    348.85 o 
   4  20   0     3593.73     2748.77    435.07 o 
   5  20   0     9292.05     8875.81    667.06 o 
   6  20   0      567.53      535.04    299.38 o 
   7  20   0     8053.19     7379.15    504.56 o 
   8  20   0     3026.65     3111.03    390.65 o 
   9  20   0     1909.21     1981.33    452.37 o 
  10  20   0     7312.81     7534.37   1269.73 o 
  11  20   0     4901.31     4499.74    816.78 o 
  12  20   0     3053.70     2554.31    727.68 o 
  13  20   0     4809.41     3400.80    801.93 o 
  14  20   0     3585.94     3772.06    876.19 o 
  15  20   0     2148.95     3564.15    891.04 o 
  16  20   0     1641.65     1262.30    816.78 o 
  17  20   0     4742.94     4128.48   1009.84 o 
  18  20   0     1172.65     -326.71    742.53 o 
  19  20   0      783.27      415.82    831.64 o 
 -17  22   0     1871.87     1221.31    809.36 o 
 -16  22   0      236.57      269.60    545.75 o 
 -15  22   0      591.48      384.48    524.73 o 
 -14  22   0     1857.78     2598.17    615.30 o 
 -13  22   0    12403.01    13349.54    982.91 o 
 -12  22   0      604.34      -88.75    430.84 o 
 -11  22   0     7349.31     8300.76    762.81 o 
 -10  22   0     1046.53      796.77    479.97 o 
  -9  22   0      432.44      586.88    422.86 o 
  -8  22   0     5938.34     4218.20    578.00 o 
  -7  22   0     6356.91     5450.18    935.59 o 
  -6  22   0     1659.20     1782.08    727.68 o 
  -5  22   0     9080.28     8197.55   1128.65 o 
  -4  22   0      673.80      326.71    594.03 o 
  -3  22   0       77.45      430.67    579.17 o 
  -2  22   0     7335.72     6816.44   1009.84 o 
  -1  22   0     6832.23     6653.08    950.44 o 
   0  22   0       19.16     -460.37    460.37 o 
   1  22   0     6984.27     6029.36    950.44 o 
   2  22   0     7379.01     8123.30   1024.69 o 
   3  22   0       58.41      876.19    579.17 o 
   4  22   0      654.18      683.13    623.73 o 
   5  22   0     8901.04     8240.73    687.12 o 
   6  22   0     1637.71     1924.89    465.09 o 
   7  22   0     6532.60     4900.71    876.19 o 
   8  22   0     6049.92     5747.20    950.44 o 
   9  22   0      503.74       89.10    608.88 o 
  10  22   0     1062.97     1158.35    712.83 o 
  14  22   0     1844.13     1351.41    772.23 o 
  15  22   0      704.82      950.44    757.38 o 
  16  22   0      215.22      297.01    727.68 o 
  17  22   0     1802.05     2420.65    861.34 o 
 -15  24   0    10782.41    11159.11   1000.83 o 
 -14  24   0     7011.76     6088.76   1217.75 o 
 -13  24   0    12131.63    12355.73   1514.76 o 
 -12  24   0    16067.75    15088.25   1618.72 o 
 -11  24   0     3016.03     2762.22    891.04 o 
 -10  24   0     1254.53     1321.71    772.23 o 
  -9  24   0     8078.45     7351.06   1188.05 o 
  -8  24   0     3699.90     1633.57    787.08 o 
  -7  24   0    11954.52    12207.22   1381.11 o 
  -6  24   0    60089.21    61882.59   2910.72 o 
  -5  24   0    11461.27    12147.82   1351.41 o 
  -4  24   0    11551.90     9296.50   1247.45 o 
  -3  24   0    12311.23    12845.80   1395.96 o 
  -2  24   0    17627.02    18548.44   1618.72 o 
  -1  24   0     7940.17     8004.49   1098.95 o 
   0  24   0    76015.50    81856.70   3489.90 o 
   1  24   0     7893.77     9326.20   1188.05 o 
   2  24   0    17683.98    18741.50   1574.17 o 
   3  24   0    12387.91    13647.73   1336.56 o 
   4  24   0    11322.63    12459.68   1306.86 o 
   5  24   0    11299.56    10098.43   1202.90 o 
   6  24   0    59974.32    57160.09   2732.52 o 
   7  24   0    12079.57    11271.63   1292.01 o 
   8  24   0     3732.28     4069.07    905.89 o 
   9  24   0     7853.53     7573.82   1113.80 o 
  10  24   0     1100.76     1381.11    787.08 o 
 -12  26   0     1698.42     1707.82    935.59 o 
 -11  26   0      524.73      727.68    816.78 o 
 -10  26   0     1157.66      712.83    742.53 o 
  -9  26   0     2277.98     3608.70   1039.54 o 
  -8  26   0     5520.62     6801.59   1173.20 o 
  -7  26   0     1346.48     1381.11    772.23 o 
  -6  26   0     3180.86     2212.74    831.64 o 
  -5  26   0        9.88     -341.56    653.43 o 
  -4  26   0     4213.74     4455.19   1009.84 o 
  -3  26   0      424.21      356.42    742.53 o 
  -2  26   0     4027.11     3549.30    905.89 o 
  -1  26   0      899.40      297.01    757.38 o 
   0  26   0     6027.21     7336.21   1158.35 o 
   1  26   0      868.49     1707.82    787.08 o 
   2  26   0     3883.74     4351.24    920.74 o 
   3  26   0      406.17      623.73    727.68 o 
   4  26   0     4394.23     4098.77    950.44 o 
   5  26   0       12.51      252.46    668.28 o 
   6  26   0     3346.75     4366.09    994.99 o 
   7  26   0     1343.63     1069.25    772.23 o 
   8  26   0     5619.34     5732.34   1084.10 o 
   9  26   0     2192.29     1321.71    816.78 o 
  10  26   0     1089.22     -326.71    787.08 o 
  -8  28   0      637.29     -297.01    816.78 o 
  -7  28   0      759.97     2183.04    950.44 o 
  -6  28   0     2864.37     2509.76    965.29 o 
  -5  28   0       60.67      118.81    787.08 o 
  -4  28   0     8906.97     8167.85   1306.86 o 
  -3  28   0      782.59      861.34    801.93 o 
  -2  28   0     6845.74     6460.03   1173.20 o 
  -1  28   0      975.05      207.91    787.08 o 
   0  28   0      220.93      341.56    757.38 o 
   1  28   0      949.20     1009.84    757.38 o 
   2  28   0     6473.88     5895.70   1098.95 o 
   3  28   0      767.91     -430.67    727.68 o 
   4  28   0     8997.21    10930.07   1351.41 o 
   5  28   0       52.53      980.14    772.23 o 
   6  28   0     3061.84     2316.70    920.74 o 
   7  28   0      750.55     -445.52    757.38 o 
   8  28   0      672.11      980.14    861.34 o 
 -26   1   1     7162.20     8853.17    923.37 o 
 -25   1   1     1072.73     1165.97   1195.48 o 
 -24   1   1      251.48     -145.75    508.57 o 
 -23   1   1      517.24     1071.92    608.88 o 
 -22   1   1     2066.13     1832.07    530.22 o 
 -21   1   1      841.02      317.23    433.42 o 
 -20   1   1      618.08      763.50    443.98 o 
 -19   1   1     2951.18     3640.73    555.36 o 
 -18   1   1      577.47      -30.11    383.18 o 
 -17   1   1      507.98      115.83    367.08 o 
 -16   1   1     1089.86     1082.45    377.60 o 
 -15   1   1      762.67      908.51    355.18 o 
 -14   1   1     1841.18     2267.30    388.11 o 
 -13   1   1     4433.60     3991.54    306.11 o 
 -12   1   1     4306.82     4401.76    304.30 o 
 -11   1   1       51.97     -117.19    168.60 o 
 -10   1   1     9828.80     9231.22    493.01 o 
  -9   1   1      808.28      723.34    162.91 o 
  -8   1   1    29826.90    29260.77    996.73 o 
  -7   1   1     1917.90     2124.95    255.08 o 
  -6   1   1    25496.63    23462.71    671.76 o 
  -5   1   1      385.77      314.45    134.14 o 
  -4   1   1    15262.90    12200.10    409.13 o 
  -3   1   1       19.28      111.38     94.51 o 
  -1   1   1      373.68      130.34     35.92 o 
   1   1   1       41.05      -26.64     26.64 o 
   3   1   1      476.53      152.58     90.80 o 
   4   1   1    18036.46    15635.31    678.04 o 
   5   1   1      208.14       15.06    129.78 o 
   6   1   1    16110.76    14951.82    597.90 o 
   7   1   1      429.50      114.54    138.48 o 
   8   1   1    16297.79    16040.42    434.33 o 
   9   1   1      102.42      213.65    164.86 o 
  10   1   1    20659.05    19391.98    519.69 o 
  11   1   1     3049.69     2816.77    259.39 o 
  12   1   1      228.82      474.89    219.19 o 
  13   1   1       92.18      187.53    207.11 o 
  14   1   1      101.22      354.07    218.75 o 
  15   1   1     1683.83     1970.97    290.81 o 
  16   1   1      113.26      746.58    265.07 o 
  17   1   1     5968.27     6342.86    431.43 o 
  18   1   1     1013.25      615.71    288.30 o 
  19   1   1      537.96      843.91    436.93 o 
  20   1   1      795.70      986.37    497.50 o 
  21   1   1     1117.64      964.65    481.68 o 
  22   1   1     1193.51     1446.40    556.26 o 
  23   1   1     5680.97     6171.84   1247.45 o 
  24   1   1      417.55      504.92    546.05 o 
  25   1   1      279.23     -111.73    801.93 o 
 -26   3   1     7947.47     7484.33    860.89 o 
 -25   3   1      399.08      -71.96    509.22 o 
 -24   3   1     1061.80     1297.51    565.89 o 
 -23   3   1    13703.25    16521.90   1136.07 o 
 -22   3   1    19681.11    19233.69   1127.06 o 
 -21   3   1     1487.13     2667.53    555.36 o 
 -20   3   1    21122.85    20328.14   1035.97 o 
 -19   3   1     9401.58     9298.02   1848.90 o 
 -18   3   1    16022.90    16290.55    916.63 o 
 -17   3   1      977.52     1104.16    388.11 o 
 -16   3   1    10661.04    11194.13    950.44 o 
 -15   3   1      831.32      779.02    497.50 o 
 -14   3   1    70729.10    77209.90   1660.86 o 
 -13   3   1   113992.57   121010.30   2889.50 o 
 -12   3   1   100850.82   100155.03   2041.45 o 
 -11   3   1      744.36     1665.43    216.56 o 
 -10   3   1    27643.18    31554.63    681.83 o 
  -9   3   1    23255.77    22645.07    612.98 o 
  -8   3   1   231314.73   250707.42   3941.64 o 
  -7   3   1   110821.59   115826.65   1885.52 o 
  -6   3   1   206247.23   218095.38   3973.10 o 
  -5   3   1    31364.07    31928.63    683.72 o 
  -4   3   1    58392.92    63255.70   1200.18 o 
  -3   3   1    42928.89    43483.31    831.33 o 
  -2   3   1      422.53      163.36     53.85 o 
  -1   3   1    22066.82    24296.83    683.13 o 
   0   3   1   199777.14   204399.11   2350.13 o 
   1   3   1    49106.39    47442.10    684.80 o 
   2   3   1     1750.37     2642.88    110.74 o 
   3   3   1     5371.75     7182.37    317.24 o 
   4   3   1     6997.74     7119.41    288.33 o 
   5   3   1     8643.74    11270.38    320.21 o 
   6   3   1     2071.03     1423.31    156.59 o 
   7   3   1     8009.46     9471.16    440.44 o 
   8   3   1     2888.27     4103.98    239.22 o 
   9   3   1    47497.32    46546.37    905.29 o 
  10   3   1   148152.52   148509.92   2503.45 o 
  11   3   1    14716.71    14645.80    461.83 o 
  12   3   1      574.02      611.83    291.52 o 
  13   3   1     3622.39     3943.88    314.58 o 
  14   3   1      859.64      407.58    240.21 o 
  15   3   1     7047.90     7391.03    697.46 o 
  16   3   1    27407.88    30496.10    800.70 o 
  17   3   1     3164.39     3650.41    372.75 o 
  18   3   1     7900.69     8444.70    497.42 o 
  19   3   1     3027.41     4250.81    472.95 o 
  20   3   1    10311.55    10790.70    823.88 o 
  21   3   1      981.12      870.93    502.74 o 
  22   3   1    34924.54    36311.61   1468.34 o 
  23   3   1     3261.06     2932.59    816.78 o 
  24   3   1       58.70      156.50    861.34 o 
  25   3   1    12498.25    14723.85   1123.02 o 
 -25   5   1      267.17     -579.17    757.38 o 
 -24   5   1      385.94      884.76   1150.92 o 
 -23   5   1     1739.48     2305.13    581.06 o 
 -22   5   1      166.91     -311.03    465.09 o 
 -21   5   1     2240.40     2146.69    526.49 o 
 -20   5   1     5790.92     7379.36   1589.02 o 
 -19   5   1      988.59      940.77    451.18 o 
 -18   5   1     2378.51     3041.13    861.34 o 
 -17   5   1      228.16      277.00    393.54 o 
 -16   5   1     5235.95     4520.85    510.24 o 
 -15   5   1    23759.30    21092.14    880.40 o 
 -14   5   1     1618.53     1597.12    296.64 o 
 -13   5   1     1425.10     1816.02    281.22 o 
 -12   5   1     1428.13     1238.62    253.16 o 
 -11   5   1      821.34      768.70    198.41 o 
 -10   5   1     1944.06     1512.78    203.82 o 
  -9   5   1      455.21      640.77    184.34 o 
  -8   5   1     4742.15     4854.45    241.66 o 
  -7   5   1      833.04     1054.57    262.48 o 
  -6   5   1     1627.49     1477.30    158.18 o 
  -5   5   1    19788.44    18977.74    458.83 o 
  -4   5   1     4747.66     4776.43    303.24 o 
  -3   5   1    22968.48    24210.84    488.72 o 
  -2   5   1      162.64      356.42    222.76 o 
  -1   5   1     1016.93     1150.36    140.82 o 
   0   5   1     1012.34      755.43     82.97 o 
   1   5   1      500.12      410.57     87.23 o 
   2   5   1     6878.48     6761.50    189.25 o 
   3   5   1    91083.34    83316.41   1212.84 o 
   4   5   1    12716.58    12789.78    327.27 o 
   5   5   1     9358.77     8053.07    273.41 o 
   6   5   1       40.67      128.35    157.04 o 
   7   5   1     2952.12     3682.55    261.98 o 
   8   5   1     3886.21     3378.37    231.50 o 
   9   5   1    68999.30    64957.94   1388.45 o 
  10   5   1     2527.54     2383.01    235.01 o 
  11   5   1    16568.36    16762.81    601.30 o 
  12   5   1     1102.94     1455.81    297.95 o 
  13   5   1     9641.93     9185.26    426.61 o 
  14   5   1      145.22      -89.51    214.83 o 
  15   5   1     7044.88     7416.91    419.61 o 
  16   5   1     1317.44     1221.71    277.73 o 
  17   5   1     5693.67     5685.29    411.55 o 
  18   5   1      171.54       47.12    309.56 o 
  19   5   1      729.16     1188.90    631.15 o 
  20   5   1      483.06     1387.61    502.74 o 
  21   5   1     4070.29     3587.55    623.16 o 
  22   5   1      840.75     1258.74    523.79 o 
  23   5   1     7025.57     6808.01    776.86 o 
  24   5   1      389.51      258.65    824.21 o 
  25   5   1      232.19     -546.05    546.05 o 
 -25   7   1     2854.51     1915.73    965.29 o 
 -24   7   1     1431.80     3178.04    965.29 o 
 -23   7   1     3926.63     4321.54    994.99 o 
 -22   7   1      181.06      831.64    801.93 o 
 -21   7   1     2692.68     3807.17    577.08 o 
 -20   7   1    10721.52    11743.96    822.42 o 
 -19   7   1     3144.12     3176.09    513.26 o 
 -18   7   1      116.22      584.65    397.38 o 
 -17   7   1      301.52      112.99    361.26 o 
 -16   7   1      331.55      812.45    374.11 o 
 -15   7   1      105.55      141.54    267.63 o 
 -14   7   1    22864.11    23380.82   1083.00 o 
 -13   7   1     5823.39     6213.39    477.42 o 
 -12   7   1     1096.73      814.08    282.89 o 
 -11   7   1    14792.87    14104.75    503.25 o 
 -10   7   1      222.99      200.71    179.87 o 
  -9   7   1    26649.21    25535.08    654.00 o 
  -8   7   1    17613.82    16577.07    658.06 o 
  -7   7   1    14866.02    15000.84    421.09 o 
  -6   7   1     2544.88     2250.11    166.89 o 
  -5   7   1     2885.68     2219.18    148.87 o 
  -4   7   1     2315.36     2452.82    123.49 o 
  -3   7   1    35017.96    32805.05   1292.01 o 
  -2   7   1    14486.39    16074.80    532.78 o 
  -1   7   1     2175.57     2877.63    164.50 o 
   0   7   1    14054.64    13738.37    271.46 o 
   1   7   1     4926.28     5639.74    223.11 o 
   2   7   1      127.94       11.95     91.45 o 
   3   7   1     1285.22     1518.86    119.60 o 
   4   7   1    11316.05    11091.58    306.15 o 
   5   7   1     4960.58     4918.92    379.40 o 
   6   7   1    20056.31    19549.64    462.25 o 
   7   7   1    15805.24    15144.66    485.70 o 
   8   7   1      134.02      -33.56    187.07 o 
   9   7   1     7452.74     8046.85    424.06 o 
  10   7   1     1142.59      932.40    256.40 o 
  11   7   1      597.82     1061.56    274.02 o 
  12   7   1     8443.58     8488.75    479.55 o 
  13   7   1      210.36     -210.78    254.26 o 
  14   7   1      585.20      808.63    296.73 o 
  15   7   1     3079.16     2424.28    368.48 o 
  16   7   1      965.73      937.69    341.52 o 
  17   7   1     7443.74     7791.76    654.74 o 
  18   7   1    10787.26     9867.64    755.20 o 
  19   7   1      901.62      944.37    460.61 o 
  20   7   1      119.27      149.52    460.61 o 
  21   7   1     1085.94     1091.68    690.55 o 
  22   7   1     1238.46     1236.50    538.89 o 
  23   7   1      539.21      225.79    540.72 o 
  24   7   1     6213.36     6671.03    833.59 o 
  25   7   1      239.70     -260.77    568.77 o 
 -24   9   1    10590.07    12875.50   1499.91 o 
 -23   9   1    14788.84    18563.29   1767.23 o 
 -22   9   1     1498.60      801.93    772.23 o 
 -21   9   1     4641.91     5776.90   1054.40 o 
 -20   9   1     3214.69     3905.72    920.74 o 
 -19   9   1    19165.85    17419.79   1529.62 o 
 -18   9   1      408.73       52.49    378.03 o 
 -17   9   1     3292.83     2817.57    467.41 o 
 -16   9   1      800.50      766.59    363.88 o 
 -15   9   1     2914.95     2494.36    340.00 o 
 -14   9   1    20404.22    22170.40   1203.74 o 
 -13   9   1   168070.13   166973.61   3193.87 o 
 -12   9   1    29914.84    29108.62    815.90 o 
 -11   9   1    14701.80    15162.28    513.71 o 
 -10   9   1    21682.42    21272.54    601.07 o 
  -9   9   1     9752.09    10109.19    350.01 o 
  -8   9   1     7624.55     7019.83    286.33 o 
  -7   9   1    94519.17   101288.35   1911.96 o 
  -6   9   1     9616.47    10606.80    357.85 o 
  -5   9   1    29116.67    31238.59    648.06 o 
  -4   9   1    43682.60    47252.63   1190.36 o 
  -3   9   1    12795.21    14023.96    501.72 o 
  -2   9   1    15054.85    16840.13    426.14 o 
  -1   9   1   168281.67   195660.56   3101.73 o 
   0   9   1     4081.53     3754.85    164.94 o 
   1   9   1    50182.46    52740.39    811.42 o 
   2   9   1    38208.11    39935.31    639.47 o 
   3   9   1     9519.79    10926.82    314.58 o 
   4   9   1      418.36      438.25    132.65 o 
   5   9   1    36997.64    39612.42    905.03 o 
   6   9   1     8627.37     8555.73    326.46 o 
   7   9   1    49766.54    50909.11    950.51 o 
   8   9   1    57253.39    58903.31   1268.72 o 
   9   9   1    87000.19    89996.02   1875.90 o 
  10   9   1    33030.79    32903.00   1202.70 o 
  11   9   1     1053.66     1370.90    571.65 o 
  12   9   1     3402.77     4171.51    367.04 o 
  13   9   1     1128.12     1153.82    290.51 o 
  14   9   1    36750.78    37722.20   1037.03 o 
  15   9   1    49013.32    48754.46   1277.47 o 
  16   9   1    15883.07    14819.09    858.01 o 
  17   9   1    27951.30    27935.82   1114.21 o 
  18   9   1     1161.28     1227.59    549.47 o 
  19   9   1    14379.57    14928.65    931.76 o 
  20   9   1     1396.48     1120.38    505.33 o 
  21   9   1      343.97      989.84    764.81 o 
  22   9   1     4061.07     4034.19    659.31 o 
  23   9   1    14803.21    13748.02   1008.24 o 
  24   9   1      324.89      326.71    816.78 o 
 -24  11   1     2206.82     1930.58    935.59 o 
 -23  11   1     9478.58     9177.69   1351.41 o 
 -22  11   1     2651.48     2687.96    920.74 o 
 -21  11   1     1481.43     1054.40    757.38 o 
 -20  11   1     1288.16      787.08    742.53 o 
 -19  11   1      101.94      297.01    608.88 o 
 -18  11   1     5022.76     4358.53    579.34 o 
 -17  11   1     2335.78     2606.99    690.55 o 
 -16  11   1      299.95      404.89    367.22 o 
 -15  11   1      436.51      436.87    346.06 o 
 -14  11   1     1326.47     1564.71    291.45 o 
 -13  11   1      950.44     1123.32    256.16 o 
 -12  11   1    26056.51    24625.50    605.29 o 
 -11  11   1     2783.24     2360.50    225.94 o 
 -10  11   1    12514.89    12356.57    382.44 o 
  -9  11   1     3509.57     3160.23    362.25 o 
  -8  11   1    18430.02    18016.21    386.76 o 
  -7  11   1    10410.02    10880.84    288.34 o 
  -6  11   1    44094.51    45452.02    962.39 o 
  -5  11   1    15994.99    14296.97    434.96 o 
  -4  11   1    31942.58    31320.98    770.31 o 
  -3  11   1     7762.99     7036.38    271.06 o 
  -2  11   1     5132.32     5313.78    375.18 o 
  -1  11   1    26112.39    26808.46    525.21 o 
   0  11   1    76267.62    80638.65   1335.29 o 
   1  11   1    42832.49    41751.26    835.97 o 
   2  11   1      155.71       50.47    103.44 o 
   3  11   1    13563.73    13026.60    431.59 o 
   4  11   1     1821.29     1682.71    260.69 o 
   5  11   1    17639.66    18633.27    461.64 o 
   6  11   1    18472.39    19675.32    487.45 o 
   7  11   1    47584.89    48797.55    943.61 o 
   8  11   1     3172.16     3454.56    260.77 o 
   9  11   1     1003.56     1297.55    255.31 o 
  10  11   1    20367.38    19503.71    632.86 o 
  11  11   1      432.78      382.61    248.94 o 
  12  11   1    21069.91    19678.74    683.87 o 
  13  11   1    36236.91    36359.69   1016.67 o 
  14  11   1     4810.86     5359.31    447.62 o 
  15  11   1      825.34      877.73    430.67 o 
  16  11   1     1692.76     1462.51    420.55 o 
  17  11   1     7471.63     7816.98    673.88 o 
  18  11   1     3071.50     2361.06    505.33 o 
  19  11   1     7911.53     7632.45    709.65 o 
  20  11   1     4342.99     4796.75   1024.69 o 
  21  11   1      655.29     1039.54    816.78 o 
  22  11   1     1909.76     2138.49    920.74 o 
  23  11   1     1135.87     -579.17    697.98 o 
 -23  13   1     2369.96     2851.32    994.99 o 
 -22  13   1     5983.16     6415.47   1202.90 o 
 -21  13   1     6607.63     6281.82   1069.25 o 
 -20  13   1     6260.17     4826.46   1024.69 o 
 -19  13   1     1863.72     2064.24    831.64 o 
 -18  13   1      654.67      519.77    653.43 o 
 -17  13   1     1970.35      816.78    697.98 o 
 -16  13   1     5252.48     5056.91    697.98 o 
 -15  13   1    10725.05    12521.26   1262.30 o 
 -14  13   1     8501.21     7899.74    591.68 o 
 -13  13   1     2690.89     2875.53    419.98 o 
 -12  13   1      166.17       91.71    282.91 o 
 -11  13   1    15544.18    15504.01    663.25 o 
 -10  13   1     1206.18     1688.78    235.00 o 
  -9  13   1     7471.70     7433.49    353.39 o 
  -8  13   1    21815.85    22004.89    590.68 o 
  -7  13   1     1040.76     1183.66    172.43 o 
  -6  13   1     6444.75     5736.31    488.72 o 
  -5  13   1    19289.23    19413.07    531.61 o 
  -4  13   1      640.15      549.81    152.68 o 
  -3  13   1     5017.78     5022.86    261.33 o 
  -2  13   1    45634.17    46729.42   1031.69 o 
  -1  13   1      967.82     1060.63    135.31 o 
   0  13   1    70012.08    70989.93   1227.30 o 
   1  13   1    14792.17    15285.90    370.86 o 
   2  13   1     1004.57      812.30    189.12 o 
   3  13   1    11482.09    11294.42    428.70 o 
   4  13   1    59731.86    60739.94   1092.93 o 
   5  13   1       17.65       76.04    168.80 o 
   6  13   1    47423.65    47575.27    931.14 o 
   7  13   1    15219.96    14005.75    505.87 o 
   8  13   1    66460.57    67414.74   1346.12 o 
   9  13   1    12118.78    11071.28    493.01 o 
  10  13   1     8891.29     8781.63    450.04 o 
  11  13   1     2909.16     2548.19    310.13 o 
  12  13   1     7141.24     7252.02    462.04 o 
  13  13   1     6993.52     7098.30    472.12 o 
  14  13   1     8605.14     9698.50   1447.94 o 
  15  13   1     1874.92     1988.54    490.07 o 
  16  13   1     3568.51     3118.63    816.78 o 
  17  13   1     1439.82     2108.79    787.08 o 
  18  13   1      231.65      668.28    727.68 o 
  19  13   1     8102.33     6801.59   1098.95 o 
  20  13   1     3635.83     4677.95   1009.84 o 
  21  13   1      510.47     1321.71    846.49 o 
  22  13   1     3617.51     4217.58   1069.25 o 
  23  13   1     3924.63     3890.87   1024.69 o 
 -22  15   1     1549.73     2257.30    935.59 o 
 -21  15   1     2165.13     1692.97    831.64 o 
 -20  15   1     1658.31     1009.84    846.49 o 
 -19  15   1     3310.52     2643.41    891.04 o 
 -18  15   1     4574.98     3311.69    846.49 o 
 -17  15   1     1644.04     1514.76    742.53 o 
 -16  15   1     8624.87     8153.00   1098.95 o 
 -15  15   1     7278.36     6608.53    950.44 o 
 -14  15   1    15255.75    13974.45   1262.30 o 
 -13  15   1    16027.63    14702.13   1247.45 o 
 -12  15   1    13164.46    13743.62   1136.07 o 
 -11  15   1     2673.02     3425.74    331.49 o 
 -10  15   1      201.48      348.21    232.27 o 
  -9  15   1    18171.22    17924.81    889.06 o 
  -8  15   1    61742.56    59624.67   1581.59 o 
  -7  15   1    10739.85    11680.67    331.37 o 
  -6  15   1    46176.40    47237.14    811.12 o 
  -5  15   1     2401.46     2530.81    232.74 o 
  -4  15   1      895.71      577.81    178.15 o 
  -3  15   1     1363.81     1528.05    202.63 o 
  -2  15   1    23892.33    24404.90    634.74 o 
  -1  15   1     1322.07     1521.38    154.26 o 
   0  15   1    38525.41    38412.49   1082.85 o 
   1  15   1     1843.59     1961.28    228.21 o 
   2  15   1    40626.64    42362.63    963.42 o 
   3  15   1     4179.59     4613.89    334.93 o 
   4  15   1     5044.43     5775.27    290.52 o 
   5  15   1     2749.11     2640.86    277.92 o 
   6  15   1    14357.86    13750.24    643.05 o 
   7  15   1      984.21      886.39    210.06 o 
   8  15   1    25806.62    26144.20    645.04 o 
   9  15   1    12635.66    13235.12    610.86 o 
  10  15   1    29730.04    29068.70   1485.06 o 
  11  15   1     8085.92     7867.23    648.78 o 
  12  15   1     3803.36     3760.30    846.49 o 
  13  15   1      876.96     1232.60    594.03 o 
  14  15   1    10314.79     9786.57   1098.95 o 
  15  15   1     3442.77     1737.52    712.83 o 
  16  15   1     5210.57     5925.40    994.99 o 
  17  15   1      224.62      475.22    742.53 o 
  18  15   1     1200.79     1455.36    801.93 o 
  19  15   1      317.52     -638.58    697.98 o 
  20  15   1      778.87      -44.55    772.23 o 
  21  15   1     1063.48      994.99    772.23 o 
  22  15   1    10365.70     9177.69   1351.41 o 
 -21  17   1      998.02      731.06    576.41 o 
 -20  17   1    15711.20    15892.93   1139.32 o 
 -19  17   1     1942.22     1722.27    582.73 o 
 -18  17   1     2104.53     1713.85    555.36 o 
 -17  17   1     2993.23     2615.00    614.24 o 
 -16  17   1    10381.34    10422.81    871.58 o 
 -15  17   1     2925.55     2062.20    514.23 o 
 -14  17   1    10442.35    10936.06    829.58 o 
 -13  17   1     1323.25     1963.78    512.35 o 
 -12  17   1     4386.37     5077.57    602.10 o 
 -11  17   1     3897.41     4006.10    831.64 o 
 -10  17   1     4055.05     4024.52    529.60 o 
  -9  17   1     3149.55     2062.12    504.92 o 
  -8  17   1     6834.57     6999.63    591.57 o 
  -7  17   1      413.08      906.11    356.57 o 
  -6  17   1      803.78      507.85    178.76 o 
  -5  17   1     1361.03     1412.74    193.13 o 
  -4  17   1    26962.10    27991.27    715.46 o 
  -3  17   1     2621.15     2458.52    296.10 o 
  -2  17   1     8605.93     8341.83    472.04 o 
  -1  17   1     2082.95     2061.82    303.54 o 
   0  17   1    20711.76    21795.37    788.55 o 
   1  17   1     4843.76     5293.35    596.59 o 
   2  17   1    17942.97    18076.87    566.31 o 
   3  17   1    18996.25    20678.37    630.76 o 
   4  17   1    47971.39    48500.37   1136.61 o 
   5  17   1    17466.82    18450.74    939.56 o 
   6  17   1     3368.33     3328.22    340.56 o 
   7  17   1     4397.77     4292.12    382.72 o 
   8  17   1     1040.92      889.76    296.20 o 
   9  17   1    16261.95    16268.66    676.37 o 
  10  17   1    28780.15    28870.50    924.72 o 
  11  17   1    14226.47    14019.00   1173.20 o 
  12  17   1       10.38      846.49    594.03 o 
  13  17   1     4644.04     4158.18    801.93 o 
  14  17   1     2061.27     2569.16    757.38 o 
  15  17   1     5293.78     5420.48    950.44 o 
  16  17   1    17851.43    18444.49   1544.47 o 
  17  17   1     5351.10     5479.88   1024.69 o 
  18  17   1     1258.80     1292.01    801.93 o 
  19  17   1     2294.61     1648.42    861.34 o 
  20  17   1     1755.08     3074.08    980.14 o 
  21  17   1     5564.36     7677.78   1262.30 o 
 -20  19   1     7624.30     6342.10   1574.17 o 
 -19  19   1     5699.81     5755.77    812.56 o 
 -18  19   1     1301.14     1415.38    613.70 o 
 -17  19   1    13020.99    12896.87   1000.83 o 
 -16  19   1     1278.51     1573.62    571.65 o 
 -15  19   1      370.69      143.02    660.85 o 
 -14  19   1    11645.61    10647.32    865.14 o 
 -13  19   1    11776.04    11485.19    880.40 o 
 -12  19   1     1027.06        3.58    435.70 o 
 -11  19   1    48329.36    45013.78   1551.75 o 
 -10  19   1     2020.81     2338.20    631.15 o 
  -9  19   1      934.49      119.88    438.09 o 
  -8  19   1     6232.83     6582.92    608.87 o 
  -7  19   1    29908.75    30441.06   2791.92 o 
  -6  19   1      286.92      257.78    350.73 o 
  -5  19   1    65345.03    67077.01   1858.40 o 
  -4  19   1      854.76     1373.58    363.88 o 
  -3  19   1    11332.37    11444.02    684.72 o 
  -2  19   1     3583.93     2970.13    697.98 o 
  -1  19   1     1553.89     1672.44    314.83 o 
   0  19   1     1776.45     1955.87    332.34 o 
   1  19   1    36737.61    35615.70   1185.96 o 
   2  19   1     2502.59     2258.37    370.40 o 
   3  19   1     5385.01     5673.63    506.56 o 
   4  19   1     3487.05     3527.38    441.77 o 
   5  19   1      300.17      234.43    247.72 o 
   6  19   1     3044.98     3289.79    442.88 o 
   7  19   1      123.81      228.24    270.38 o 
   8  19   1      146.12      425.39    292.82 o 
   9  19   1     3221.40     3051.79    396.31 o 
  10  19   1     2217.68     2581.08    472.19 o 
  11  19   1    11223.44    11628.05   1098.95 o 
  12  19   1     2354.77     3385.94    727.68 o 
  13  19   1     6800.30     5568.99    905.89 o 
  14  19   1      240.32     -608.88    608.88 o 
  15  19   1     1485.90     1470.21    742.53 o 
  16  19   1      685.76      608.88    727.68 o 
  17  19   1    15445.71    15221.90   1485.06 o 
  18  19   1     3336.29     3801.76   1009.84 o 
  19  19   1    11849.34    12459.68   1425.66 o 
 -18  21   1       67.67     -594.03    594.03 o 
 -17  21   1     1145.36      414.39    544.84 o 
 -16  21   1     4354.79     4486.61    965.29 o 
 -15  21   1     1114.14      965.72    846.49 o 
 -14  21   1     6388.38     6511.38    928.16 o 
 -13  21   1    20131.01    19763.45   1146.95 o 
 -12  21   1     2095.85      495.78    477.02 o 
 -11  21   1     7220.37     5934.67    676.53 o 
 -10  21   1     1375.19     1600.52    481.47 o 
  -9  21   1     3355.76     3187.37    537.06 o 
  -8  21   1     5094.34     6148.79    794.51 o 
  -7  21   1    14028.42    14351.07    858.29 o 
  -6  21   1      772.44      403.06    367.38 o 
  -5  21   1     6377.21     5095.53    579.17 o 
  -4  21   1     4031.90     4499.74    846.49 o 
  -3  21   1     1652.77     1321.71    668.28 o 
  -2  21   1     1262.97     1173.20    623.73 o 
  -1  21   1     7564.83     7291.66    980.14 o 
   0  21   1      554.37        0.00    490.07 o 
   1  21   1    13984.72    12058.71   1158.35 o 
   2  21   1     4573.82     4826.46    801.93 o 
   3  21   1      584.58      628.30    338.26 o 
   4  21   1     3330.45     3096.11    462.97 o 
   5  21   1     3253.08     2874.85    452.37 o 
   6  21   1     1074.88     1325.84    413.89 o 
   7  21   1    20294.78    20362.07   1410.81 o 
   8  21   1       28.02     -534.62    534.62 o 
   9  21   1    30208.65    27622.18   1707.82 o 
  10  21   1    13602.29    13974.45   1336.56 o 
  12  21   1     4991.27     3846.31    831.64 o 
  13  21   1     2932.77     3118.63    846.49 o 
  14  21   1      660.62     -341.56    638.58 o 
  15  21   1    25589.76    27770.69   1722.67 o 
  16  21   1     6261.50     7128.31   1128.65 o 
  17  21   1     7796.11     9415.30   1247.45 o 
  18  21   1     1971.22       29.70    816.78 o 
 -16  23   1      813.13     -269.22    943.02 o 
 -15  23   1     6117.80     6998.52    811.34 o 
 -14  23   1     7265.82     5946.40   1158.35 o 
 -13  23   1     8037.46     8256.79   1017.27 o 
 -12  23   1     2246.06     2268.52    965.29 o 
 -11  23   1      634.36      407.75    579.17 o 
 -10  23   1     1608.76     1403.39    501.10 o 
  -9  23   1     1739.37     1927.61    517.22 o 
  -8  23   1    12941.79    12014.16   1351.41 o 
  -7  23   1    14559.71    14048.70   1455.36 o 
  -6  23   1     6644.31     7410.47   1069.25 o 
  -5  23   1    10246.31    10974.62   1277.15 o 
  -4  23   1     8762.37     9742.02   1158.35 o 
  -3  23   1     1712.43     1811.78    697.98 o 
  -2  23   1    10357.83    10707.31   1202.90 o 
  -1  23   1    24016.37    25112.42   1603.87 o 
   0  23   1     2822.84     3742.36    831.64 o 
   1  23   1     8412.58     9147.99   1113.80 o 
   2  23   1     1486.06     2034.54    712.83 o 
   3  23   1      133.71     -311.86    564.32 o 
   4  23   1     5899.95     8732.17   1084.10 o 
   5  23   1    27517.01    26285.63   1678.12 o 
   6  23   1      966.35      415.82    638.58 o 
   7  23   1    23115.07    20419.63   1440.51 o 
   8  23   1     2236.92     2747.37    787.08 o 
   9  23   1      333.22     -519.77    623.73 o 
  10  23   1     1155.42     1292.01    742.53 o 
 -13  25   1     1743.14      430.67    787.08 o 
 -12  25   1      713.18      237.61    742.53 o 
 -11  25   1      177.55     -697.98    712.83 o 
 -10  25   1     1447.65      549.47    801.93 o 
  -9  25   1      801.23      905.89    787.08 o 
  -8  25   1    11149.18    10276.64   1306.86 o 
  -7  25   1     3457.23     2747.37    876.19 o 
  -6  25   1     1153.72     1811.78    787.08 o 
  -5  25   1     2620.11     1886.03    846.49 o 
  -4  25   1     2943.99     2316.70    831.64 o 
  -3  25   1     2306.04     1603.87    772.23 o 
  -2  25   1    18059.03    14004.15   1455.36 o 
  -1  25   1     4710.11     3489.90    920.74 o 
   0  25   1    16619.02    19246.42   1633.57 o 
   1  25   1     2737.45     2569.16    801.93 o 
   2  25   1     1777.64     2450.35    816.78 o 
   3  25   1     1335.02      163.36    683.13 o 
   4  25   1    26037.63    25483.69   1663.27 o 
   5  25   1     6301.90     5583.84   1009.84 o 
   6  25   1    29884.26    26760.84   1767.23 o 
   7  25   1     4367.34     3504.75    891.04 o 
   8  25   1    15274.83    11791.40   1336.56 o 
   9  25   1      296.16      163.36    712.83 o 
  10  25   1      472.72      207.91    772.23 o 
 -10  27   1     1055.63      846.49    801.93 o 
  -9  27   1     1341.77     2361.25    965.29 o 
  -8  27   1    14963.15    16677.26   1707.82 o 
  -7  27   1     6080.58     6237.27   1173.20 o 
  -6  27   1    14965.46    17791.06   1737.52 o 
  -5  27   1     1261.65     1589.02    846.49 o 
  -4  27   1      919.11      965.29    846.49 o 
  -3  27   1      430.62      534.62    757.38 o 
  -2  27   1     6085.91     7737.18   1217.75 o 
  -1  27   1     1927.92      876.19    772.23 o 
   0  27   1    12834.01    12192.37   1440.51 o 
   1  27   1     1175.27     1648.42    787.08 o 
   2  27   1      759.80      801.93    757.38 o 
   3  27   1     1334.99     2509.76    876.19 o 
   4  27   1     6172.85     8375.76   1247.45 o 
   5  27   1     2737.94     1529.62    801.93 o 
   6  27   1     7722.18     6563.98   1143.50 o 
   7  27   1     1119.02     1039.54    801.93 o 
   8  27   1     3906.04     2034.54    876.19 o 
   9  27   1     1443.43     2272.15    905.89 o 
  10  27   1    12578.95    11241.93   1485.06 o 
  -4  29   1    17268.54    16647.56   1767.23 o 
  -3  29   1      866.25     1173.20    861.34 o 
  -2  29   1     1432.85      683.13    891.04 o 
  -1  29   1      507.47     -163.36    816.78 o 
   0  29   1      559.27     1737.52    905.89 o 
   1  29   1      633.91     -356.42    712.83 o 
   2  29   1    16179.06    14910.04   1633.57 o 
   3  29   1     3577.66     4083.92   1009.84 o 
   4  29   1    10466.21    11345.88   1440.51 o 
 -26   0   2    12234.54    16454.50   1603.87 o 
 -24   0   2     6575.25     5747.20   1054.40 o 
 -22   0   2    40014.28    41062.01   2138.49 o 
 -20   0   2     1917.01     2376.10    727.68 o 
 -18   0   2    32518.57    36309.80   1752.37 o 
 -16   0   2    66083.20    71075.14   2791.92 o 
 -14   0   2      717.35     1351.41    519.77 o 
 -12   0   2    26107.65    24765.74   1366.26 o 
 -10   0   2   264029.66   276201.13   6172.55 o 
  -8   0   2     8415.26    10098.43    683.13 o 
  -6   0   2     2094.05     2376.10    371.27 o 
  -4   0   2     7734.42     6237.27    445.52 o 
  -2   0   2    15025.69    15802.76    451.54 o 
   0   0   2   207662.78   195308.09   4284.55 o 
   2   0   2    19180.32    15517.79    861.34 o 
   4   0   2     8786.56    10259.91    451.18 o 
   6   0   2   326537.56   341905.47   7546.26 o 
   8   0   2   218152.39   225980.86   5427.91 o 
  10   0   2    19835.45    24477.15    871.58 o 
  12   0   2   275541.31   286150.28   6471.73 o 
  14   0   2    37124.98    37800.20   1447.94 o 
  16   0   2    14858.78    15032.43    833.59 o 
  18   0   2    52845.61    52765.57   4618.55 o 
  20   0   2    35115.72    32567.44   1900.88 o 
  22   0   2    35463.93    36473.16   2093.94 o 
  24   0   2     1422.88     -207.91    787.08 o 
 -26   2   2     2587.26     2437.24    853.91 o 
 -25   2   2     2268.50     2965.08   1009.84 o 
 -24   2   2      205.04       43.95    509.42 o 
 -23   2   2     4901.84     4913.49    669.85 o 
 -22   2   2       54.04     -202.51    461.69 o 
 -21   2   2      650.46     1017.27    483.05 o 
 -20   2   2     7927.73     7894.28    708.76 o 
 -19   2   2     4176.79     4918.76    577.27 o 
 -18   2   2     2670.78     2574.34    653.43 o 
 -17   2   2      612.27      853.91    378.04 o 
 -16   2   2     1466.63     1161.49    372.67 o 
 -15   2   2      681.63      230.18    346.53 o 
 -14   2   2     9016.69     8425.51    694.29 o 
 -13   2   2     3493.08     3107.17    333.75 o 
 -12   2   2      838.07      653.46    214.37 o 
 -11   2   2     1454.32     1508.00    265.79 o 
 -10   2   2    18150.24    17404.85    636.62 o 
  -9   2   2     8746.03     8055.63    499.44 o 
  -8   2   2     4802.97     4598.67    275.89 o 
  -7   2   2    11768.18    13512.14    407.93 o 
  -6   2   2      271.69       52.65    173.03 o 
  -5   2   2     1685.22     1671.01    209.23 o 
  -4   2   2    23398.28    21190.95    603.19 o 
  -3   2   2     6071.25     4290.63    601.45 o 
  -2   2   2     1098.34      773.91    169.34 o 
  -1   2   2      208.75      275.70     76.63 o 
   0   2   2      604.78      599.00     84.17 o 
   1   2   2     5148.50     3554.61    129.86 o 
   2   2   2     3072.61     2260.40     97.57 o 
   3   2   2      693.46      491.36    123.23 o 
   4   2   2    16749.45    14914.76    363.51 o 
   5   2   2      251.30      147.10    137.22 o 
   6   2   2       79.85      189.21    138.32 o 
   7   2   2     3544.25     3480.03    218.78 o 
   8   2   2      392.77      500.27    170.10 o 
   9   2   2     1510.38     1394.51    200.28 o 
  10   2   2    12845.46    12153.37    433.94 o 
  11   2   2      512.27      645.52    214.78 o 
  12   2   2     2074.46     1952.17    263.83 o 
  13   2   2      250.77      334.18    222.05 o 
  14   2   2     1532.47     1594.07    262.27 o 
  15   2   2     3439.89     3176.99    396.55 o 
  16   2   2      517.52      528.93    257.81 o 
  17   2   2     1860.09     1535.83    426.56 o 
  18   2   2     2083.02     1835.62    390.06 o 
  19   2   2      138.17      611.36    362.64 o 
  20   2   2     3593.57     3660.23    612.63 o 
  21   2   2     4317.31     3869.40    635.24 o 
  22   2   2      813.53      677.67    514.23 o 
  23   2   2      716.08      857.87    653.43 o 
  24   2   2      119.75      384.95    920.74 o 
  25   2   2     1156.27     2301.85    672.06 o 
 -26   4   2    25983.04    26909.35   2138.49 o 
 -25   4   2      686.72      467.64   1989.99 o 
 -24   4   2     1824.63     2520.42    625.87 o 
 -23   4   2     1053.38      449.23    556.90 o 
 -22   4   2     5186.00     6112.38   1447.94 o 
 -21   4   2     1091.11      891.55    452.37 o 
 -20   4   2    39612.64    39515.37   1410.01 o 
 -19   4   2     5596.45     6100.34    630.05 o 
 -18   4   2    17628.78    17489.55    916.55 o 
 -17   4   2     2186.63     2800.57    460.61 o 
 -16   4   2    25664.57    26247.82   1759.80 o 
 -15   4   2     9002.84     7075.33    561.14 o 
 -14   4   2    15151.98    15553.88    830.82 o 
 -13   4   2     2730.35     3225.54    347.23 o 
 -12   4   2    13201.58    14698.90    541.08 o 
 -11   4   2      848.23      805.96    201.32 o 
 -10   4   2    21926.26    22213.40    546.16 o 
  -9   4   2      295.34       87.31    168.47 o 
  -8   4   2    27921.09    28458.21    802.04 o 
  -7   4   2    15210.07    15763.77    524.73 o 
  -6   4   2     1658.09     1705.15    163.61 o 
  -5   4   2     3922.34     3856.49    363.84 o 
  -4   4   2    27927.71    25565.21    704.10 o 
  -3   4   2     7487.32     7507.21    497.50 o 
  -2   4   2      462.04      347.90     72.03 o 
  -1   4   2      748.79      646.24     80.96 o 
   0   4   2      382.44      152.73     93.98 o 
   1   4   2    13140.15    12160.46    466.78 o 
   2   4   2    28541.35    24948.73    917.52 o 
   3   4   2    54193.21    47511.89   1454.89 o 
   4   4   2    14626.25    14046.80    306.34 o 
   5   4   2     7853.25     6601.42    369.36 o 
   6   4   2     2327.88     2330.67    381.33 o 
   7   4   2      254.73      151.99    179.65 o 
   8   4   2     9040.79     8202.32    401.41 o 
   9   4   2    38194.30    35005.20    764.09 o 
  10   4   2      793.31      717.52    207.92 o 
  11   4   2    16055.56    15399.50    500.75 o 
  12   4   2      414.07      509.32    214.07 o 
  13   4   2     8238.54     7233.81    398.86 o 
  14   4   2      164.85      212.19    325.81 o 
  15   4   2     2229.77     2882.65    312.56 o 
  16   4   2     8595.11     7851.45    456.61 o 
  17   4   2     2839.33     2411.02    334.76 o 
  18   4   2    12178.26    12361.80    678.88 o 
  19   4   2       98.70     -217.56    333.75 o 
  20   4   2      562.65     1430.51    498.71 o 
  21   4   2       60.90     -430.16    430.16 o 
  22   4   2     7804.64     8765.84   1655.85 o 
  23   4   2     1797.17     1797.19    582.73 o 
  24   4   2     4731.19     6054.28    802.04 o 
  25   4   2      449.99      306.44   1143.50 o 
 -25   6   2    59660.43    63620.12   3163.19 o 
 -24   6   2      343.95      341.56    801.93 o 
 -23   6   2      594.18      207.91    697.98 o 
 -22   6   2     1972.42     2311.32    697.98 o 
 -21   6   2    60816.61    62481.99   3601.28 o 
 -20   6   2     9668.32    11282.78   1514.76 o 
 -19   6   2   174481.31   174825.50   4276.98 o 
 -18   6   2      360.82      789.37    405.92 o 
 -17   6   2    42074.01    43488.98   1392.37 o 
 -16   6   2      643.19     1494.05    392.45 o 
 -15   6   2    34220.39    35509.54   1494.25 o 
 -14   6   2    11667.07    12315.05    565.40 o 
 -13   6   2   119931.43   125762.11   3624.47 o 
 -12   6   2      441.03      225.21    223.77 o 
 -11   6   2   230114.06   236733.20   3814.19 o 
 -10   6   2      287.52      367.13    190.77 o 
  -9   6   2   275307.63   291596.97   5324.24 o 
  -8   6   2    29021.19    29543.05   1107.31 o 
  -7   6   2   557963.44   609997.94  13073.56 o 
  -6   6   2      957.38      882.61    162.53 o 
  -5   6   2    49514.25    37160.77    760.98 o 
  -4   6   2      666.47      729.18     97.74 o 
  -3   6   2   701363.25   762995.94  24028.33 o 
  -2   6   2    56174.05    64764.54   1626.14 o 
  -1   6   2   420411.72   441235.16   6109.92 o 
   0   6   2     1028.97     1072.99     97.91 o 
   1   6   2  1047005.56  1166057.63  15924.88 o 
   2   6   2     8957.05     9748.94    242.79 o 
   3   6   2   130775.59   101851.55   1500.77 o 
   4   6   2    33680.37    34973.46    585.06 o 
   5   6   2    64531.99    62881.30   1085.89 o 
   6   6   2     3755.65     3790.57    270.88 o 
   7   6   2    27780.40    27648.27   1045.75 o 
   8   6   2     1294.85     1302.04    229.13 o 
   9   6   2   729201.69   761655.38  13637.20 o 
  10   6   2    55187.59    56964.11   1280.44 o 
  11   6   2    51818.77    53088.81   1621.17 o 
  12   6   2     4229.45     4351.43    372.84 o 
  13   6   2     6261.76     6439.91    453.93 o 
  14   6   2      535.97      977.60    312.27 o 
  15   6   2   164186.20   169656.19   3378.53 o 
  16   6   2    21232.70    21092.93   1719.85 o 
  17   6   2   193678.47   197216.39   4767.13 o 
  18   6   2      825.27      738.82    437.68 o 
  19   6   2    32848.80    34190.14   1311.49 o 
  20   6   2      780.38      245.04    451.54 o 
  21   6   2    64307.75    65085.75   4551.72 o 
  22   6   2     6952.52     7562.26   1589.02 o 
  23   6   2    94524.59   105205.51   3022.32 o 
  24   6   2      442.53     1915.99    606.62 o 
  25   6   2    26523.93    26361.32   1410.18 o 
 -25   8   2     5295.99     4677.95   1143.50 o 
 -24   8   2     3364.93     5479.88   1158.35 o 
 -23   8   2     1243.04     2287.00    876.19 o 
 -22   8   2     3041.76     4529.44   1009.84 o 
 -21   8   2     4307.92     3653.26    935.59 o 
 -20   8   2    17357.83    17360.39   1514.76 o 
 -19   8   2    40019.78    39867.12   3126.06 o 
 -18   8   2    24458.25    25203.00   1054.40 o 
 -17   8   2      493.03      602.09    363.50 o 
 -16   8   2     5333.01     4789.64    498.82 o 
 -15   8   2      359.61      196.99    247.97 o 
 -14   8   2    11803.08    11085.33    529.78 o 
 -13   8   2    73411.06    73954.85   1572.72 o 
 -12   8   2    17106.89    17338.56    571.14 o 
 -11   8   2     6258.94     5490.95    338.45 o 
 -10   8   2    10020.21     9726.96    357.16 o 
  -9   8   2      105.24      410.45    173.43 o 
  -8   8   2     5352.47     5528.89    271.97 o 
  -7   8   2    64057.88    64591.46   1265.73 o 
  -6   8   2    22778.43    23144.34    513.66 o 
  -5   8   2     2144.65     2781.91    197.86 o 
  -4   8   2     1202.65     1098.95    311.86 o 
  -3   8   2     5194.27     5168.02    490.07 o 
  -2   8   2     8384.86     9592.25    433.42 o 
  -1   8   2   153724.28   164908.64   2316.03 o 
   0   8   2     2670.43     2678.16    133.14 o 
   1   8   2    36161.81    38926.32    788.85 o 
   2   8   2    12707.78    13436.99    299.80 o 
   3   8   2     5782.70     7351.75    228.17 o 
   4   8   2     2618.84     2691.31    220.12 o 
   5   8   2    77688.40    79282.45   1340.55 o 
   6   8   2     4834.06     4484.45    243.35 o 
   7   8   2    19769.55    19870.40   1078.16 o 
   8   8   2     4033.11     4176.92    316.21 o 
   9   8   2     3587.35     3507.21    318.07 o 
  10   8   2     2179.07     2772.42    380.44 o 
  11   8   2     1088.57     1008.18    271.95 o 
  12   8   2     3391.89     3062.42    359.55 o 
  13   8   2     1190.52      933.73    288.25 o 
  14   8   2     4475.09     4092.58    400.70 o 
  15   8   2      589.52      369.32    298.29 o 
  16   8   2    18731.72    18003.59   1254.88 o 
  17   8   2     4322.77     3242.09    511.66 o 
  18   8   2     6125.27     5767.23    613.70 o 
  19   8   2     5125.41     5043.83    644.21 o 
  20   8   2    10326.79     9718.95   1670.70 o 
  21   8   2     2738.03     3306.35   1024.69 o 
  22   8   2     8854.70     8451.48    858.29 o 
  23   8   2     5822.25     5836.50   1247.45 o 
  24   8   2     3894.59     3097.18   1730.10 o 
 -24  10   2     6554.78     4455.19   1143.50 o 
 -23  10   2     1893.26     2509.76    935.59 o 
 -22  10   2      275.73     -712.83    712.83 o 
 -21  10   2     1372.05     1024.69    801.93 o 
 -20  10   2     1939.07     1886.03    787.08 o 
 -19  10   2     1464.10      727.68    712.83 o 
 -18  10   2    17840.01    16900.02   1470.21 o 
 -17  10   2     2737.13     3237.44    787.08 o 
 -16  10   2     1513.32      549.47    608.88 o 
 -15  10   2     7093.43     5961.67    505.18 o 
 -14  10   2     1220.00     1779.11    445.52 o 
 -13  10   2     7055.16     7009.53    407.61 o 
 -12  10   2     7140.79     7486.29    458.17 o 
 -11  10   2     5446.00     4340.25    424.45 o 
 -10  10   2     3732.62     3524.15    264.29 o 
  -9  10   2     7214.07     7246.30    323.58 o 
  -8  10   2      969.45      983.38    188.25 o 
  -7  10   2     3825.40     3447.24    660.85 o 
  -6  10   2     8171.61     8147.75    347.68 o 
  -5  10   2     1073.11      772.23    356.42 o 
  -4  10   2    16414.99    15444.66    861.34 o 
  -3  10   2    20860.23    21036.72    716.50 o 
  -2  10   2     1161.51     1184.82    280.79 o 
  -1  10   2    25974.97    25575.44    449.81 o 
   0  10   2     5015.83     4798.12    254.08 o 
   1  10   2     3563.71     3949.30    171.92 o 
   2  10   2     4645.07     4442.51    188.09 o 
   3  10   2    41472.04    41275.24    681.84 o 
   4  10   2    22420.39    22023.09    449.31 o 
   5  10   2     9546.11     9764.71    348.19 o 
   6  10   2     2576.17     2572.23    216.95 o 
   7  10   2     1290.32     1741.65    209.16 o 
   8  10   2     3719.29     4563.13    329.10 o 
   9  10   2     6194.82     5947.48    390.62 o 
  10  10   2    29252.86    28717.75    803.63 o 
  11  10   2      896.01      627.10    261.36 o 
  12  10   2     4458.13     4303.92    497.70 o 
  13  10   2      475.66      160.04    271.47 o 
  14  10   2    18948.69    19109.91    718.73 o 
  15  10   2      694.75      125.17    482.65 o 
  16  10   2      643.29      862.08    418.47 o 
  17  10   2     8085.65     7533.68    687.12 o 
  18  10   2      502.45      654.68    434.94 o 
  19  10   2     1281.89     1454.40    488.21 o 
  20  10   2     4006.39     3518.93    632.13 o 
  21  10   2      416.53      272.05    623.73 o 
  22  10   2       28.42     -195.46    515.91 o 
  23  10   2     2947.16     4380.94   1069.25 o 
  24  10   2     1165.37     1039.54    935.59 o 
 -23  12   2     3501.82     2569.16    905.89 o 
 -22  12   2    11977.86    10677.61   1381.11 o 
 -21  12   2       48.76     -237.61    697.98 o 
 -20  12   2     1047.78     1871.18    787.08 o 
 -19  12   2     1583.16      282.16    712.83 o 
 -18  12   2     3868.62     3385.94    891.04 o 
 -17  12   2     1324.17     2316.70    757.38 o 
 -16  12   2    29486.89    24815.41   1544.47 o 
 -15  12   2      302.86       74.25    504.92 o 
 -14  12   2    29981.91    28438.96   1648.42 o 
 -13  12   2     1510.11     1574.17    608.88 o 
 -12  12   2     5738.46     6163.01    801.93 o 
 -11  12   2      655.90      414.25    269.38 o 
 -10  12   2    32776.87    31854.75   1143.50 o 
  -9  12   2     1636.79     1499.91    311.86 o 
  -8  12   2    21223.61    20175.65    683.45 o 
  -7  12   2      132.26      131.81    287.46 o 
  -6  12   2     3175.42     3277.34    168.31 o 
  -5  12   2      992.41      912.03    299.67 o 
  -4  12   2      792.10      447.90    289.59 o 
  -3  12   2      208.35      180.79    240.84 o 
  -2  12   2    37199.90    39961.95    876.35 o 
  -1  12   2    23204.40    24184.50    481.99 o 
   0  12   2     6265.77     6531.00    220.82 o 
   1  12   2     9836.98    10461.12    287.30 o 
   2  12   2    18095.79    18100.18    386.56 o
[truncated: 232,552 more chars]
